# Supplementary material for: Metabolic Landscape and Core Regulatory Network of Monocotyledonous and Dicotyledonous Plants in Drought Response Based on Multi-Omics
Source: Plants (Basel). 2026 Jan 19;15(2):299. doi: 10.3390/plants15020299 (PMC12844813; doi:10.3390/plants15020299)
Supplement: Supplementary file 1 [file plants-15-00299-s001.zip]

Archive with 2 entries (2 files):
- plants-4089397-supplementary.pdf
- Table S1-9.xlsx
