# Supplementary material for: Metabolic Landscape and Core Regulatory Network of Monocotyledonous and Dicotyledonous Plants in Drought Response Based on Multi-Omics
Source: Plants (Basel). 2026 Jan 19;15(2):299. doi: 10.3390/plants15020299 (PMC12844813; doi:10.3390/plants15020299)
Supplement: Supplementary file 1 [file plants-15-00299-s001.zip › Table S1-9.xlsx]

## Sheet: Table S1
Supplementary Table S1. Summary of metabolome results
Index	KEGG ID	m/z	RT	class	ML-CK1	ML-CK12	ML-CK2	ML-D1	ML-D2	ML-D3	MR-CK1	MR-CK2	MR-CK3	MR-D2	MR-D23	MR-D3	RL-CK1	RL-CK2	RL-CK3	RL-D1	RL-D2	RL-D3	RR-CK1	RR-CK13	RR-CK3	RR-D1	RR-D2	RR-D3	SL-CK1	SL-CK2	SL-CK3	SL-D3-1	SL-D3-2	SL-D3-3	SR-CK1	SR-CK2	SR-CK3	SR-D3-1	SR-D3-2	SR-D3-3
Pyridine	C00747	80.0495	1.83	Other	45080	35489	31764	17140	13305	15251	373913	105008	108463	23305	8525	27741	41227	34070	32044	45696	38745	45689	33826	33636	27699	29949	29347	24494	35738	18086	31604	28539	20781	18829	49082	89954	118861	99924	154078	184566
Putrescine	C00134	89	0.67	Polyamine	226710	250141	271475	468529	541237	439259	314434	285992	291710	236140	258490	279014	818072	893600	842298	1479823	1172050	1016671	792631	663115	528575	180405	214055	322153	98101	86884	82204	125709	125446	125574	330761	297185	313973	559350	559891	558266
L-Alanine	C00041	90.0549	0.8	Amino acid and derivative	11819	11334	11054	17175	17972	17973	5581	6044	4952	73274	63792	62354	12890	12204	11586	6449	5784	6914	9560	10326	10473	4237	4908	4040	7066	7472	7283	5539	5292	5124	4243	5646	5378	1834	1676	1521
GABA	C00334	104.071	0.81	Amino acid and derivative	23564492	21255030	19536940	8286088	901372	9074144	12047863	12755124	11340602	21143340	18049620	16562615	7981428	6772533	7377533	11892271	11298888	12142220	16834612	18804118	20224268	25131338	21701556	26737038	7539382	8826415	6252349	2539590	2540316	2530997	9723477	12738836	10927511	7410764	7317563	7285496
L-Serine	C00065	106.05	0.79	Amino acid and derivative	9840	10632	10567	8465	11942	8284	1167	2464	1188	6413	6457	6878	30223	29273	40687	36445	27730	35022	23584	27966	28696	36319	36914	32160	67193	54814	68036	47544	46942	48770	9909	7623	9067	3430	3457	3493
3-Hydroxy-2-Methylpyridine		110.06	1.71	Other	69193	33873	63503	33725	47396	46795	68152	50692	61644	44221	106387	13023	34133	61526	20936	77270	28739	60952	24559	21193	16755	16063	17432	9672	12353	12238	11195	52640	16718	78101	19435	19884	8800	13403	11532	19315
Isocytosine	C00380	112.051	1.44	Other	18705	9303	9340	3694	3545	5520	2862154	116886	108227	32740	86396	69675	39329	46645	39670	66527	57770	77888	28655	23501	22794	25590	19079	29576	26099	15176	18698	20413	30875	30177	10285	9526	8426	12798	4600	6253
L-Proline	C00148	116.071	0.91	Amino acid and derivative	424710	439019	450601	265958	318275	253187	856542	636466	515044	8319058	8117138	7906142	1574661	1654771	1329773	23237002	28501972	25739508	1272282	1153431	1075094	16183402	16223693	14255902	1695954	1593795	1509669	4155734	4127815	4134390	2560479	1559822	2479395	12223139	12230252	12265332
Succinic acid	C00042	117.019	2.31	Organic acid	331413	366923	383400	253543	282712	365368	341943	432957	452750	267901	274932	274210	469797	515864	485020	170235	138570	156966	108233	108445	109397	93495	118149	109766	333107	359188	281168	544141	539468	540610	629614	637653	628105	729084	730204	737639
3MOB	C00141	117.055	0.56	Amino acid and derivative	46085	41858	47536	51834	46272	49325	45449	46337	46157	45292	47056	46899	58377	58920	58963	50642	58362	56724	43896	42482	41534	48576	48554	45314	48765	49782	49925	44743	43749	42649	47023	46178	45379	41103	41684	36800
Indole	C00463	118.065	4.27	Other	739944	598301	926295	2421320	3012034	1912516	2253502	3162182	2907329	5956360	6909704	5442423	1114988	1539161	1072824	15930922	19519458	18529956	2429019	3177923	3318813	4264924	4453593	3984355	7365583	7554974	8307970	6308530	7830552	8189471	2697687	2271748	2433532	3134840	4588390	4533316
L-Valine	C00183	118.086	1.28	Amino acid and derivative	3141585	3394692	3499208	2589695	2603123	2736731	14177067	17490764	14727329	37241120	30120348	24397472	11309329	12393127	9435286	72635944	75442576	74849712	9549048	7759565	7373375	42972436	42647268	37358684	3833165	3817914	4758365	6165386	6136729	6155657	7095488	5137881	6410615	9836462	9896599	9894206
L-Threonine	C00188	120.066	0.8	Amino acid and derivative	187307	182273	182420	200126	210689	197476	281306	306912	292470	632471	508318	436153	833348	828188	666283	2407458	2416517	2471659	345393	307897	281356	1683334	1700608	1675031	544054	523070	638221	459419	459925	459568	231239	248450	239436	210647	211081	208635
LCysteine	C00491	122.067	0.82	Amino acid and derivative	7815	8198	7630	8648	9562	8653	1036	1184	946	1258	1023	1015	143	204	158	410	349	481	461	405	462	305	200	217	678	581	490	499	527	536	2006	1982	2028	2172	2008	2093
Nicotinamide	C00153	123.055	1.8	Vitamin and derivatives	632966	552743	450163	131433	105744	131570	2893542	1928695	2178492	516119	615817	687148	415601	383029	387147	493958	357457	446223	583852	648575	723040	240811	224359	185966	414161	303778	341955	290708	289689	288305	271026	203631	192001	240222	238808	240293
Isonicotinamide	C02421	123.055	1.84	Other	477101	258834	225218	97501	96117	113411	2694722	544104	609956	142220	126676	194259	393168	382109	299655	389830	245372	322618	212343	229078	200458	182680	138703	93682	230054	146172	168865	145586	107257	163676	131316	110190	110945	113013	111940	123181
Niacin	C00253	124.039	1.37	Vitamin and derivatives	61096	78423	51693	49053	43169	42675	1328026	817451	945894	415010	397801	376920	38085	42016	31004	134411	73027	97950	73807	79544	85139	65810	61011	63394	11847	12447	11610	19807	19453	19806	144224	130211	85851	68071	69669	69672
Isonicotinic acid	C07446	124.039	1.23	Other	352897	315591	314961	440298	377867	364045	993429	249434	306205	321742	331659	301929	370459	401505	372989	266223	419719	428498	423210	492621	352337	219616	223869	187381	230569	140876	186344	206272	162296	218504	624314	583863	742503	531583	457940	111098
2-Picolinic acid	C10164	124.039	0.93	Other	223025	103192	111135	117261	107090	126657	789338	100390	94944	72019	77271	76622	95217	102734	98458	142997	78393	113292	439932	331566	369850	100543	123152	112116	192295	149743	137931	170396	50797	148680	2808593	2911518	2410668	1500599	963902	1974891
Pyroglutamic acid ismoer-2	C01879	130.05	0.86	Amino acid and derivative	3590	4309	4021	3944	3239	4990	19497	15248	19967	18071	19207	16195	25685	26686	17649	80955	55260	70312	25454	19585	20741	41816	29410	39880	27131	21515	20012	18198	19767	26335	12361	10329	15437	16134	13467	19375
Pyroglutamic acid ismoer-1		130.05	2.79	Amino acid and derivative	19726	18404	24719	26654	29917	24882	50642	37868	50360	87982	104927	2294	44373	1661	29799	231353	56788	32873	17609	4326	18509	11399	3642	2884	24213	26473	23966	28761	26735	29651	10901	18731	46013	46454	39333	35497
Quinoline	C06413	130.065	4.27	Other	69392	67534	88465	217227	259042	168009	113771	127723	128637	240668	299234	224446	95549	123500	116225	1334141	1185405	1055299	160523	229771	319056	1645066	826545	1089064	275330	286077	286017	231679	294359	288502	133459	109662	117777	135104	202350	175302
1-Amino-1-cyclopentanecarboxylic acid	C03969	130.086	0.95	Amino acid and derivative	74627	56150	84195	16511	18354	47595	20431	15242	14729	17191	15803	22643	39014	47695	57662	137641	43158	77260	6925	1708	575	11544	30196	15992	13526	10271	8923	12420	9721	2733	10962	23935	36630	33675	25370	32240
3MOP		131.07	0.66	Amino acid and derivative	17888	17477	17956	15688	17227	16019	19274	21207	21700	20645	21099	20224	12278	12180	9892	19571	19571	10247	21320	21519	18641	14570	12383	14570	17296	17791	18820	20164	18632	19968	16902	15038	16003	21817	21907	22514
4MOP	C00233	131.07	0.59	Amino acid and derivative	30507	29731	30802	30079	29575	30304	28307	28692	28279	31746	32008	31967	33933	33204	33168	32773	35646	33586	29216	29616	28965	28551	28444	28211	26428	26593	27182	27765	27589	27418	26511	26413	27045	28633	28190	27973
Malic acid	C00711	133.014	1.14	Organic acid	768288	896050	971612	766778	810191	1050151	2160304	1905319	1947521	1185502	1169446	1141282	893336	880944	762815	1043610	1419292	1236411	1868133	1699656	1593224	2059942	2083550	2104291	2430979	2553319	2476394	2824408	2833705	2827491	3143812	3355730	3583710	4078969	4096918	4088212
L-Asparagine	C00152	133.061	1.51	Amino acid and derivative	24215	26997	28350	23233	23611	25499	52404	58685	58340	50760	52671	51534	161167	164757	107798	365257	416115	487128	22069	18664	13735	127841	102213	98654	41821	42349	42750	53256	54084	52577	19504	23304	25643	60041	61303	60732
L-Aspartic acid	C00049	134.045	0.86	Amino acid and derivative	732708	930206	1109809	633373	769613	600564	133311	136654	129968	271072	248772	235583	602294	597080	568337	669039	926024	962015	182028	173465	163700	533120	549313	513519	311773	316851	419169	358537	363697	356373	45760	51332	64078	69479	68722	68531
p-Aminobenzoic acid	C00568	138.055	3.63	Organic acid	6386	6191	6581	15053	17074	16063.5	6652	9947	1032	12125	4031	5231	95396	84606	90501	41139	40131	42645	32388	28088	28264	24461	22283	19565	1654	8263	10303	4111	6280	1322	10766	7145	2129	782	8420	3706
Tyramine	C00483	138.1	2.77	Amino acid and derivative	1.78071e+06	1848971	1712456	3145606	2982937	3308275	690966	622947	714926	1216082	1092244	991513	254823	261100	237145	625996	550401	701591	3849548	3005443	3427495	790675	869303	829989	5046297	5421365	5857490	8260960	8235907	8208826	6952491	8566888	10181286	2923550	2910269	2908941
Salicylic Acid	C00805	139.038	6.54	Phytohormone	3741	4077	3096	3642	3281	2640	386	577	255	184	164	178	10072	10587	10923	22822	19334	25111	627	865	683	636	679	637	2156	2645	1688	898	1037	1171	769	1242	786	565	670	666
a-ketoglutaric acid	C00026	145.014	1.35	Organic acid	4539	2975	1754	501	228	1399	17566	19509	18397	3072	3106	3085	6392	4939	6036	1440	1157	1479	4173	3739	3400	660	1503	1266	5422	5791	5053	26958	26699	26860	610805	571544	547765	510009	512473	515594
spermidine	C00315	146	0.63	Polyamine	1231994	1327646	1377627	2995253	3320679	3157966	5031699	4286775	5776624	1.23634e+06	1164642	1308037	1193809	1432102	1312955	1608680	1425080	1332079	836992	939087	734897	358402	376755	340050	452634	405420	394878	463041	463577	470220	2297959	2392775	2345367	5107240	5107986	5091103
4-Formyl Indole		146.06	4.27	Other	631576	479134	698392	1940464	2298412	1724547	1780140	2145110	2114110	4514053	5571425	4002390	853156	1292254	866150	11656218	14587882	13378321	2118833	2115593	2191385	2561394	2461494	2328026	5592680	5036219	5502249	4305425	5606882	6566901	1853909	1495103	2003856	2282682	3178204	3295306
4-Guanidinobutanoate	C01035	146.092	1.39	Other	47158	49794	32919	90717	68709	101140	22839	17124	25028	77944	98990	55761	234355	228838	217251	261452	221925	230384	424654	330013	477028	312488	239980	238465	32691	28537	25301	30048	50905	70313	37466	19945	19051	47004	15868	20376
Coumarin	C05851	147.044	5.63	Other	29682	61003	35874	96373	71362	63025	110249	53645	68017	58177	77522	70580	82276	70690	77749	50536	75880	65232	45148	32052	36060	21166	32728	22967	3267	6395	15221	13962	3287	3801	9513	4071	2812	3615	1127	3138
5-Formylbenzofuran		147.044	4.3	Phenolamides	47859	139229	36486	77772	111270	66758	1640845	2582813	1550909	1822810	1811174	3377786	145166	130052	127451	921862	374991	461181	18822650	18799552	12730943	1544803	1521797	1248264	19086	20675	26578	24759	19157	22221	572663	340205	442708	257342	239763	528063
L-Glutamine	C00064	147.076	0.8	Amino acid and derivative	49513	52698	58672	49915	53619	52954	407076	531834	593294	651660	574072	460072	459410	585389	428601	10612388	11765121	10910548	1032931	912198	882982	4769186	4188701	4464546	755481	759703	759703	1197174	1197937	1219161	758626	772841	866994	1395332	1400247	1391839
L-Lysine	C00047	147.113	0.8	Amino acid and derivative	49528	52548	58764	49703	53021	53208	409241	733188	597029	748630	577785	463230	501887	656952	495975	12513161	13012676	12183018	1152573	1069602	1058842	5565769	4927556	5169500	857029	545256	863008	1317994	1311194	1322629	776407	779074	883091	1424583	1420006	1406031
L-Glutamic acid	C00025	148.06	0.81	Amino acid and derivative	1074857	1076403	1094269	1259825	1410841	1365375	1595435	2157114	1778899	1140542	1199753	1266105	9746623	8986841	7547608	4220772	4715986	5055429	1503336	1586470	1735294	2106157	1999901	2146311	7883350	7424359	9558384	8103848	8132681	8100715	988959	1119236	1153006	1059307	1028568	1033096
cinnamic acid	C10438	149	7.24	Organic acid	1102	1386	1160	922	774	1267	2089	1928	1643	1834	1466	1925	901	854	1265	4041	3072	3356	2866	2853	3163	1170	1461	1219	804	1077	1081	663	686	629	2811	3047	2052	1760	1770	1935
L-Methionine	C00073	150.058	1.5	Amino acid and derivative	98514	110847	113899	95312	92252	100639	283177	283177	278287	238881	240513	243376	696522	681011	427914	2855138	3167978	2518807	101517	77383	78178	557827	394580	405553	109502	114532	119993	201571	197804	199673	89412	121918	182742	276749	275883	279858
Guanine	C00242	152.057	3.04	Nucleosides and derivatives	301502	207803	147345	90487	99483	71732	9819069	974943	802903	415704	990460	930398	243431	212864	195494	490758	309433	382067	268391	300919	304126	287563	263383	311876	140707	103170	106526	132805	134073	198516	211536	253930	282408	247399	266873	201324
Xanthine	C00385	153.041	3.44	Nucleosides and derivatives	2424	2914	3663	1788	1562	1963	75223	59812	65240	21838	23615	34133	7838	7477	7126	13200	16767	18359	14797	15966	14068	2252	2073	2393	6584	6984	7760	8749	7716	10984	21890	21940	23062	7688	10514	11060
Vanillin	C00755	153.055	5.73	Other	1041	1486	1657	2500	1933	2004	4629	3483	3247	2523	2625	2524	2665	3663	2170	5015	4620	6538	1424	1227	1622	2285	1232	1758	1	1	1	1	1	1	2074	2743	1934	3968	5792	5171
L-Histidine	C00135	156.077	0.66	Amino acid and derivative	861967	835563	830102	690886	684198	692975	1037609	945773	915790	694028	654438	701250	503616	550176	495439	810063	595529	661674	1287025	1253608	1288810	1405774	1289217	1342881	1233730	1250086	1270398	1463363	1487633	1420308	1341095	1429308	1323803	1266688	1311581	1282657
p-Coumaric acid	C00811	165	5.62	Organic acid	58247	52212	44546	31985	28223	31476	298533	309096	287971	355026	353317	352463	115420	104127	110783	119815	133455	124418	419868	394179	394909	343388	404495	402284	17187	11092	9454	4039	4153	4530	15491	13563	15469	10939	11123	11096
L-Phenylalanine	C00079	166.086	3.5	Amino acid and derivative	82899	86024	84461.5	153697	111317	132507	174427	186946	170510	230207	214248	246166	388383	449488	354386	1091323	948017	977649	99406	117075	98432	221123	218102	212497	669791	666613	749599	1365090	1493787	1236393	258851	292234	360969	291481	431445	370901
Pyridoxine	C00314	170.081	2.32	Other	90162	97352	96698	31951	18780	27135	87057	70918	113519	25010	34387	39747	263078	321964	250111	422609	546737	648219	207451	206789	215014	300665	257965	276391	80167	93877	67881	73148	72685	72906	50170	49674	60856	45631	45711	44778
shikimic acid	C00493	173.046	3.61	Organic acid	2459	2873	2666	4259	4421	3997	3489	3358	3620	4713	4969	4841	1388	1077	1232.5	4039.5	4407	4223.25	920	879	899.5	1506	1394	1450	792	793	617	614	719	599	45	101	198	77	35	18
(2S,5S)-trans-Carboxymethylproline	C17366	174.076	0.93	Amino acid and derivative	43143	56891	43879	22486	31367	34586	99356	114096	88737	61989	53885	76996	16482	19322	14734	3560	5265	3611	22301	15742	14385	21299	16400	27629	13919	7671	11221	12665	6569	13940	6398	16241	12726	18968	11380	17392
ascorbic acid	C00072	175.025	1.44	Vitamin and derivatives	123120	110096	136143	439994	631194	444191	20063	16894	23232	10774	8235	13313	520396	560523	494986	692	16507	2632	33	26	22	72	4	38	416155	322455	371842	254601	251627	250380	152	128	155	53	91	55
L-Arginine	C00062	175.119	0.79	Amino acid and derivative	4343	4770	5673	3519	3695	3527	37611	41637	37328	34980	30590	27744	21654	29479	21655	291389	292762	341357	23841	21052	18912	243779	224142	277538	5883	5627	5339	7832	7691	7940	8476	8004	9828	6304	6044	6103
Indole acetic acid	C00954	176.071	6.44	Phytohormone	99490	84785	114196	134708	110063	159352	1739	1943	1841	3354	3368	3090	16091.5	17544	14639	43728.5	45095	42362	2013	1967	1494	4840	4566	4304	3915	3985	3950	6038	6272	5853	4686	4011	5446	5569	4871	5693
caffeic acid	C01197	179.035	3.27	Organic acid	9018	9181	9309	8814	8484	8855	9987	9426	9251	8456	9321	9242	10975	11064	10495	11140	11315	11768	11936	11838	11882	13566	14436	14134	9569	9934	9958	11393	11109	11232	13207	14170	12661	10941	11225	11248
L-Tyrosine	C00082	182.081	1.95	Amino acid and derivative	2123	2056	1749	4394	4924	4749	815	850	761	2482.5	2231	2734	5885	5553	5232	13156	11858	11507	2233	2761	2811	2906	2695	2703	3499	2678	3050	4813	5026	4798	2240	2032	2317	1178	1964	1319
Citric acid	C00158	191.02	1.8	Organic acid	56137	60250	64342	132635	115377	149893	878253	927768	1026959	147900	127436	117708	246042	308335	219340	111028	90061	103489	758734	784999	863732	310927	331816	388642	2509790	2458580	2548205	2051829	2053050	2053979	1431561	1984658	1975036	1168660	1171741	1168906
quinic acid	C00296	191.056	3.62	Organic acid	6110	6525	5460	6265	7618	5976	3378	2842	3742	4557	3955	4164	778	817	1065	917	1247	896	1277	1063	1107	1701	1151	868	8510	6154	6258	28120	30260	29220	27118	20899	18260	15262	15903	15631
Ferulic acid	C01494	195.065	4.93	Organic acid	44254	48494	52572	29975	31782	33087	24558	34660	28422	28513	26757	34247	14624	11379	12202	13536	12387	12706	36348	42229	20769	39296	10105	9513	10108	12717	10990	15350	19838	19706	14687	15067	13411	46009	56849	35078
Syringic acid	C10833	199.06	4.8	Organic acid	990	1158	1014	467	470	472	1010	347	242	596	419	495	2554	889	1863	1727	3078	4134	2432	2955	3320	509	5579	7019	12718	14768	18847	13960	20551	27201	33298	31004	32625	51623	26762	34203
3,4-O-Dimethylgallic acid		199.06	3.78	Organic acid	4338	3274	3063	5768	3750	5370	837	4056	2896	7459	5558	6519	4209	3234	6307	16851	9170	11758	105699	113893	114400	99357	99150	75839	868	1397	1714	648	1788	2377	9091	7134	10310	10842	10047	10383
spermine	C00750	203.2	0.6	Polyamine	1453	1272	1092	6158	7600	6879	18960	20967	16955	1204	1139	1062	1483	1474	1673	2592	2612	2602	462	425	500	512	798	652	1784	1476	1630	894	692	743	4779	5872	5325	17929	17925	18218
L-Tryptophan	C00078	205.097	2.53	Amino acid and derivative	2666	2431	2584	3059	3162	2820	1926	1930	1762	1318	1013	1074	1038	875	872	385	657	657	1273	1277	1194	836	645	1036	1208	1136	1312	962	1015	1092	1261	1261	1261	275	439	439
Ben-Cad		207.1	5.03	Phenolamides	7273	6143	6708	8109	8578	9746	1171	1543	1061	3431	3315	3544	5005	5314	4697	8874	7927	9822	2213	2684	2794	4392	4073	4232	51993	50743	51311	61879	62316	62176	8279	7457	7958	13490	13868	13419
Ben-Cad isomer1		207.1	5.4	Phenolamides	3438	3335	3542	4482	4578	5692	520	669	594	610	532	689	799	905	820	1096	937	847	624	596	725	446	539	423	13483	10837	12941	16568	15770	16616	1193	1073	902	1257	1092	1044
Ben-Cad isomer2		207.1	3.94	Phenolamides	179	124	169	286	267	231	1462	1630	1295	766	864	669	353	305	254	445	347	342	1	1	1	1	1	1	179	173	188	274	210	241	2081	2133	2554	2490	2462	2438
Ben-Cad isomer3		207.1	4.17	Phenolamides	1816	1801	1693	2232	2222	1991	1334	1418	1248	1942	1904	1702	1764	1758	1680	2873	2188	2406	2084	2124	2117	3108	3275	2774	2734	2213	2345	2589	2592	2805	4472	4258	4966	4229	4291	4119
Methyl 3-(4-methoxyphenyl)-2-oxopropanoate		209.081	5.28	Other	652541	467158	431708	790540	752807	414591	1237477	1247218	1258401	2011916	1900116	1719737	1520443	1603652	1492821	1938496	2130062	2191733	5720507	3544924	3650053	4842265	5077761	6467354	189219	151690	151735	199878	178387	201812	422018	398135	524714	603259	531688	421422
jasmonic acid	C08491	211.1	7.58	Phytohormone	25173	22179	28167	1865	1538	1384	12603	16126	13175	9092	8538	9646	456	340	398	1362	1317	1328	9064	8492	8778	2479	3255	2519	278	242	216	183	178	127	369	2508	889	577	643	550
N-Acetyl-L-arginine		217.13	1.44	Amino acid and derivative	325770	319224	227531	137306	181778	416556	444687	606722	595721	245013	372912	290322	1112006	1454958	979848	669020	858541	894959	238908	219289	208925	218843	219530	271732	114528	99252	92720	89615	286771	120279	28273	13171	19962	15948	7558	12510
Cin-Put		219.1	5.27	Phenolamides	549	573	561	898	938	986	1511	1545	1528	2735	2271	3199	7072	7870	6784	59029	47392	53210.5	54417	38266	46341.5	5291	4757	3960	1207	1483	1266	2258	2028	2333	443698	385395	443524	595309	593783	596955
D-Pantothenic acid	C00864	220.118	3.85	Vitamin and derivatives	129609	110225	103703	163434	144776	169707	178818	159300	151556	197174	226245	170720	129262	134651	106005	171230	183794	161995	60235	56261	52455	169123	135412	195704	56912	47199	39774	53063	48206	79445	227079	183065	164826	189841	165810	169104
N-Hydroxy-L-tryptophan	C19716	221.092	2.87	Other	42523	34393	52015	90344	81280	67377	19263	20879	23604	44085	47117	46317	44215	79458	68332	140201	114003	145714	14121	16898	14411	17329	8801	7321	14922	8563	11203	16180	26608	27859	14499	570	8966	6086	6759	8975
Sinapic acid	C00482	225.07	5.83	Organic acid	139083	96774	117928	45681	38443	34391	158919	174438	143400	89935	71209	76132	154187	157568	147459	141196	195425	185399	6681	7044	6679	33596	29393	28818	5422	6985	5874	7948	7256	7336	10124	7572	7353	5300	4763	4682
2-(2-acetyl-3-hydroxy-5-methoxyphenyl)acetic acid		225.076	4.95	Other	87917	58099	143139	6518	4274	29407	18516	43196	23858	2681	6444	5954	8388	6420	405	7564	8078	4534	135230	115900	74114	33699	37932	21447	27745	22603	21219	42233	164150	82542	90034	36103	42844	26209	27399	49040
chorismic acid	C00251	227.05	4.63	Organic acid	29625	29139	23208	42567	49426	45475	31687	40178	43138	47049	56984	38418	30610	29618	27737	24367	36943	30375	70904	63594	78215	56057	37096	46576	40566	37868	39310	29062	29516	28905	264792	238380	291205	326127	328146	327421
FA14:0(myristic acid)	C06424	227.202	2.7	Lipids	18616	20759	20121	83961	85509	71092	58949	57718	43192	17182	19347	15959	42598	36552	48644	37605	40685	32203	34041	35521	28529	43873	46025	48036	22792	18360	21741	40453	34911	36572	91355	98358	65087	35277	36815	34594
n-Pentadecylamine		228.269	8.75	Lipids	30539	39364	18348	24871	27555	25038	84979	40834	112192	38508	24850	41223	212870	235472	61904	85835	80612	58235	18216172	12761921	13696961	3995348	10532245	1340611	14746	13042	8670	33845	9946	10951	134415	74346	76701	96537	98423	79130
Val Ile		231.17	4.38	Amino acid and derivative	6475	2460	2157	1498	1594	2634	26971	23077	17991	7832	12479	11280	1915	2079	2120	8816	6300	6866	7322	7976	5165	19397	18343	19233	4897	4260	4624	3725	8073	8306	7674	3924	8871	5935	8194	4847
Cin-Cad		233.2	2.83	Phenolamides	2386	1888	1636	670	627	728	15116	16884	13348	10680	11550	9810	577	505	552	1988	1732	1772	2968	2903	2791	5839	6254	5551	233	287	225	269	261	265	1855	2224	1752	1321	1287	1319
Cin-Cad isomer1		233.2	3.65	Phenolamides	1	1	1	1	1	1	429	490	330	363	241	184	1	1	1	1	1	1	1	1	1	1	1	1	1	1	1	1	1	1	269	205	273	134	138	135
Cin-Cad isomer2		233.2	4.06	Phenolamides	790	688	739	1046	941	993	2381	2840	2561	4024	4145	4020	792	1044	1046	1963	1633	1620	1059	1452	1829	482	392	572	622	683	763	1013	1101	957	1610	2272	2085	267	371	403
Cou-Put		235.1	4.35	Phenolamides	131984	104466	159502	110959	150824	130891	42410	39672	34086	1221283	987407	1455159	140285	133023	147548	664261	556961	771561	39842800	44741172	34944428	3091474	3282735	3187104	7331	5083	6207	5800	5098	5084	1149420	841889	1071134	1176082	1182714	1163067
Ben-Agm		235.3	4.73	Phenolamides	1	1	1	1	1	1	1	1	1	1	1	1	116	157	136	810	827	793	5042	4982	4573	2238	2366	1580	26981	26672	28177	63835	64219	63633	93363	102829	99192	157243	155440	158192
Ben-Agm isomer1		235.3	5.19	Phenolamides	10748	9825	10611	9178	11198	9936	9006	10145	9818	13274	12689	12454	10151	12160	11542	9688	10750	10862	15177	13829	14122	14094	11068	12085	11782	10506	13624	13735	13774	13273	11028	12043	10408	9740	8881	8930
Ben-Tam		242.3	5.75	Phenolamides	133	212	145	240	281	200	30	37	32	25	19	16	130	185	178	671	583	507	283	224	164	157	176	166	205	198	213	182	183	230	59	43	59	76	56	45
Caf-Put	C03002	251.1	4.05	Phenolamides	26148	21625	30671	29820	21813	25816	17629	16658	18600	60403.5	64189	76618	5686	4919	5772	5244	4729	5759	33701	27432	30566	3740	4524	3313	32257	44132	43333	114538	113555	114632	49606080	48200624	54300168	55421692	57370332	57404208
FA16:1(Palmitoleic Acid)	C08362	253.217	3.15	Lipids	240386	179942	214643	112272	129183	130373	307019	277504	241966	47896	51385	47476	89387	77561	59150	49512	52507	72665	137319	140102	99380	182278	209365	179030	64136	57290	71746	20420	16600	19073	430988	496516	316248	122286	118530	116394
FA16:0(palmitic acid)	C00249	255.233	4.03	Lipids	3441755	3062862	2746967	3446416	2142925	2108476	9929764	8005492	6847020	1476977	1590007	1598794	2162353	2378971	2700096	2012173	2082792	1843681	2037594	2031077	1997763	2848349	2540078	2480051	825524	826892	975512	733206	733769	776143	3247075	4922950	3487256	1891334	1823360	1830391
Palmitic amide		256.263	8.6	Lipids	734648	670405	650597	707296	809836	729053	699481	831771	882004	781766	1017347	785536	1251561	935974	1081937	977999	712522	985057	905492	815342	859059	820395	830510	761201	1286860	1162600	1003670	895535	1127709	1339307	996863	819431	875063	826235	747717	782643
sn-Glycero-3-phosphocholine ismoer		258.11	0.83	Lipids	1710763	1087628	2153898	579041	617334	494494	155315	245018	246441	732907	535137	446798	2648100	3075495	2188924	6170447	10139871	8637220	698163	1210880	736931	4702287	5668911	4070637	940159	806132	1005656	705819	1144447	1049150	1663580	2400249	1800777	2025503	1242597	1615675
D-erythro-Sphingosine C-15		258.243	10.95	Lipids	8182084	6515199	3473739	3988956	4883750	4677352	4560704	5676862	5988583	5844036	10201222	11289645	9402550	8839979	9840115	6563373	7442780	10521656	7419489	7013893	9115360	10625206	10138982	8360749	6831511	3607704	3460703	4974194	6401520	2503421	2179604	2199092	2826355	5237204	4790218	6088048
Myristamine oxide		258.279	8.63	Other	2388058	2229211	2849875	2770354	3386434	2911988	2094692	2879476	2403280	2505977	4059360	2874244	3333533	2522395	3594121	2239225	3920717	3033551	3647193	2987963	3668331	3276857	3050277	3348322	2941374	3340399	2988827	2524547	3097043	3348985	2845596	2435602	2931426	3343294	2540320	2933255
gamma-Glutamylisoleucine		261.144	4.36	Amino acid and derivative	1	1	1	1	1	1	60628	23701	19145	49226	51281	32996	39078	39038	25753	126117	163197	165199	29688	29163	33042	91050	94302	66307	1	1	1	1	1	1	48905	43640	45376	70678	85639	74045
Cin-Agm		261.2	5.61	Phenolamides	1	1	1	1	1	1	1	1	1	1	1	1	1121	1153	1167	28184	26675	29694	10176	8095	9135	1424	1541	1308	5490	7518	6282	17000	16852	17324	385959	374095	461423	759983	764687	765621
abscisic acid	C06082	265.1	6.88	Phytohormone	488	590	677	2781	3660	2984	464	476	577	1151	1055	1003	627	773	590	11149	14151	13543	790	796	607	3519	3483	2876	4024	5405	5115	12913	13175	12609	950	1311	1461	4114	4016	3977
Valyl-Phenylalanine		265.155	4.5	Amino acid and derivative	136411	133452	155146	151946	164325	227877	549524	567881	491079	3579839	1500690	2540264	473818	344830	444494	11274997	10348584	13780117	26308466	23742258	25025362	9378739	10564815	8324833	108456	123793	140836	225156	1431720	828438	22757092	20906604	25631346	14725349	16717436	28337442
Caf-Cadisomer1		265.155	4.57	Phenolamides	112	112	157	156	186	150	96	109	106	312	368	491	445	425	447	2398	2128	2052	7083	6286	6684	1158	1613	1353	427	8016	528	731	615	762	2406	2424	3084	4204	3679	4253
Caf-Cad		265.2	4.32	Phenolamides	8641	7975	9307	6170	6115	6142	743	680	711	465	422	329	692	723	662	5797	4636	4700	9184	8663	8310	4645	3832	2969	8264	7224	9304	7924	7890	7546	132923	135339	132536	286543	281026	282130
Fer-Put	C10497	265.2	4.53	Phenolamides	10081	12802	10941	21963	23463	25295	73441.5	85260	79350.8	894733	961949	1027517	58955.5	48241	69670	3480870	3018381	2945816	22424722	18592400	14945538	1711552	2134918	1534915	10195	10904	10549	72558	73427	78259	6736218	6460357	6640842	12885295	11218474	11679493
Ben-Trm		265.3	4.52	Phenolamides	1324	1235	1414	1831	1787	2160	4638	6576	5106	70124.5	57519	82730	5674	3889	5306	253581	236564	223798	1387436	1119501	1253468	135862	166245	118286	2511	2136	2983	8016	8313	8259	446969	415711	496532	631125	624608	626940
Adenosine		268.104	2.95	Nucleosides and derivatives	3991275	1929772	1240877	919599	300698	856654	21140382	4431914	4414708	4547013	11970971	10716662	782362	782005	756805	1942398	1356093	1684313	141727	174148	132117	548360	427842	321802	76452	105152	104601	121356	143193	135174	217154	393903	351483	276472	253726	142157
Cin-Tam		268.3	6.56	Phenolamides	1	1	1	1	1	1	1	1	1	1	1	1	41	64	34	995	765	623	1060	800	930	108	107	60	1	1	1	1	1	1	1	1	1	1	1	1
Naringenin	C00509	273	7.28	Flavonoids	2171	2355	2392	2796	2375	3421	776	626	580	222	183	225	571.5	502	641	11326	9323	10163	2815	3433	2198	1748	975	886	2019	1530	1628	1307	1267	1282	1	1	1	1	1	1
Hexadecasphinganine		274.274	8.15	Lipids	185407568	193371904	191205376	168650928	166495696	214407840	191788624	216852304	192884304	159014480	178056912	163655488	145447312	159925744	171452256	181103040	167903856	146307392	178525872	170049888	160895232	131763120	172682160	176519616	135159280	157183776	164527248	157563600	141346336	163690128	156198016	149707520	163840992	151949504	132142464	185428272
Cin-Spd		276.4	3.19	Phenolamides	1	1	1	1	1	1	1	1	1	1	1	1	1	1	1	1	1	1	1	1	1	1	1	1	1	1	1	1	1	1	192	232	273	1286	1295	1391
Cin-Spd isomer1		276.4	4.53	Phenolamides	1	1	1	1	1	1	1	1	1	1	1	1	195	208	183	945	910	909	2860	2323	2379	732	683	804	301	235	541	444	564	309	6448	7765	7106.5	9839	9478	9714
Cin-Spd isomer2		276.4	4.15	Phenolamides	648	667	694	657	617	642	795	642	665	734	684	713	628	595	624	820	781	735	803	729	704	641	671	665	6063	7839	6951	14142	14118	14296	42576	48267	36886	67556	69833	66651
Stearidonic acid	C16300	277.216	10.27	Lipids	6610278	6210043	5785821	1213661	221747	1332743	1861888	383612	444741	204384	380003	311315	81366	95932	100082	542101	325147	474072	345030	215714	225527	179670	121137	194093	40840	26920	23580	24032	34720	13786	87585	172627	87379	128259	111436	106889
14,15-Dehydrocrepenynic acid		277.216	10.97	Lipids	2537750	1995044	990271	486532	86721	470150	5832057	2601409	2384533	659268	1167452	1144509	71480	37727	39235	280380	176978	309432	457764	331085	469713	327145	284556	251379	56704	32711	11965	40311	32708	11184	132342	176065	154859	255407	284949	303158
FA18:3(Linolenic Acid)	C06427	277.217	2.75	Lipids	30962968	27921238	24132372	37173232	20761022	25972963	4159245	4260136	4195388	1477936	1518012	1523818	612705	524922	585427	950662	1265532	1159793	2362621	2509176	2233444	640803	518768	679879	217894	225706	211392	387850	401834	369490	1811192	1684844	2728831	1380065	1340484	1335226
Cou-Agm	C04498	277.3	4.66	Phenolamides	361	385	532	184	234	362	85	69	58	376	311	394	221	172	117	2640	1675	1813	585693	443774	228951	3054	3583	11072	295.5	223	368	1207	1277	1315	229916	241164	229481	360120	358046	359832
Fer-Cad		279.2	3.9	Phenolamides	1	1	1	1	1	1	1	1	1	1	1	1	1	1	1	1	1	1	1	1	1	1	1	1	1	1	1	1	1	1	3131	5039	4085	9458	9033	10038
Crepenynic acid	C07289	279.232	10.72	Lipids	742017	523152	325704	108779	60499	118317	1612845	691246	611515	275610	422968	392953	86081	74716	121427	135839	119754	1143385	273396	333991	314867	254821	274979	209564	110671	52948	50022	69145	81479	42561	121096	210105	116752	206876	214238	222336
FA18:2(Linoelaidic Acid)		279.233	3.45	Lipids	12569338	12007820	11381744	17775222	10525550	11006275	78304280	90150632	80742000	12027265	12686876	12880847	469022	325942	597440	327500	344836	307883	4945664	4792322	4589554	4888118	4693542	4171879	175187	142115	123227	104887	104770	109308	21610588	26044676	20519850	5806949	5609224	5601879
FA18:1(Oleic acid)	C00712	281.249	4.38	Lipids	759971	761472	748774	249920	263342	254655	3274588	2954170	2554620	510412	558888	558245	100589	174119	150784	193816	172817	175930	812990	781748	686096	1529875	1331535	1269691	257419	275538	169492	23020	26455	28035	443932	512409	360956	113140	110392	108659
FA18:0(Stearic acid)	C01530	283.264	5.55	Lipids	940244	830330	726291	966010	887059	793517	3127690	3419336	2637087	1402177	1326860	1287258	484307	568433	545155	533367	550442	476746	487183	497993	496686	697138	693695	593422	375556	353276	373990	273593	265406	284917	857950	949756	774833	706485	743771	713045
Guanosine	C00387	284.099	3.02	Nucleosides and derivatives	13019	6562	3054	4280	5487	2624	1488474	67994	49811	27935	84318	79869	18153	17256	14800	34935	22741	30335	14256	13578	15145	18524	11307	17594	10608	6945	3998	10979	9289	12820	18460	21022	23776	20636	17604	13802
Cou-Tam		284.1	6.62	Phenolamides	4523	3185	3354	7765	6529	8357	52272	40652	41462	79555	67545	61521	1514	1109	1171	34581	45100	39840	19113	17184	13882	7976	8437	9409	13535	13041	13288	23627	23426	23858	347397	330969	363826	169737	164970	165917
Stearamide	C13846	284.295	9.83	Lipids	7728002	8252139	9773468	7424503	2795390	12885846	7434085	8030044	4885253	9049723	6441852	3587742	4324421	4846968	4923135	1703367	13341002	11245061	2765518	2531691	3955317	4987785	9955601	3383183	6671142	5182024	11187758	5474019	4898683	4815967	3160093	6618083	3130551	4114980	7406757	3386179
Cyanidin	C05905	287	5.33	Flavonoids	2394	2594	2410	3911	4583	4247	1	1	1	1	1	1	1	1	1	1	1	1	1	1	1	1	1	1	747.5	714	781	1988	1876	1965	1	1	1	1	1	1
Dihydrokaempferol	C00974	289	7.89	Flavonoids	210	240	208	198	164	226	127	100	113.5	113	103	97	219	191	225	2264	1687	1852	298	247	274	201	163	111	188	160	185	267	277	246	150	125	130	73	56	73
Cinnamoyltryptamine		291.149	8.9	Phenolamides	14793	12418	10875	14036	14537	10758	11539	12697	10750	11075	13661	13950	3107	4318	5192	2191259	1526130	1800708	234075	376318	278837	429619	512879	476785	4338	11376	568	2550	2128	7475	12145	2940	11667	1713	13578	6577
Cin-Trm		291.4	5.85	Phenolamides	1	1	1	1	1	1	1	1	1	1	1	1	1	1	1	1	1	1	296	286	294	373	435	479	2218	1644	1678	8843	8424	8036	154	219	176	598	493	470
Cou-Spd		292.2	5.84	Phenolamides	1	1	1	1	1	1	1	1	1	1	1	1	1	1	1	1	1	1	758	728	731	582	595	500	2168	2794	2072	8143	8040	7831	457	466	678	1500	1451	1340
Caf-Agm		293.2	4.42	Phenolamides	457	433	208	445	450	441	672	434	483	98	180	189	350	183	254	1865	1736	1994	3182	2819	3031	2490	2932	2290	3404	2984	3824	5165	5336	5155	1886225	1678458	2115706	2239936	2298412	2228811
Ile Tyr		295.165	3.95	Amino acid and derivative	42864	24132	44855	36462	32135	29442	939089	1291620	1072730	7580541	7407656	5816926	13187	11060	8543	11558	7418	12811	5123	13468	5886	5583	1129	7229	14388	7885	8812	13182	11992	10734	28553	19452	76498	55423	31336	51154
Sinapoylputrescine		295.165	4.58	Phenolamides	58292	48047	40998	38810	24890	30594	100868	67736	54390	63303	102543	81559	179788	210004	323903	117189	206716	231191	69111	54728	82710	97813	123788	78376	132510	125847	232254	290547	1304428	554393	3458174	2315625	2448462	2008514	1404918	2833239
Sphingosine	C00319	300.29	9.11	Lipids	87220	74786	88456	112071	115438	64500	479736	725241	705081	311855	266760	326435	31548	43973	30722	124404	105946	98983	302134	454080	289784	260736	204393	194000	55145	58249	39525	57270	56697	59162	59417	49404	34867	41197	65381	50523
3-Ketosphinganine	C02934	300.29	8.46	Lipids	55940	51407	31549	49907	65714	43159	63768	54258	61999	94556	92768	118703	98848	119222	81997	84718	90782	35852	41709	47361	75892	49215	47689	42143	78955	90480	34611	76137	56167	76917	80447	62672	92728	55995	71096	35112
OryzalexinC		301.216	9.06	Other	1671	1389	5873	7668	5431	3133	287	5061	2984	481	2485	1382	784	1051	5093	2237717	382950	811108	69240	300182	102050	407354	321140	223029	4048	2169	4533	1718	2065	3774	2967	1534	703	3278	425	638
Sphinganine	C00836	302.305	9.11	Lipids	8865780	8411759	9265272	9626046	10727646	9767666	11579422	12373486	11262600	10709254	12101847	9956552	8435951	7382554	7909252	5639867	7494646	5854527	13887239	9962355	10235475	10654074	10240326	9420795	8737934	8792972	8450624	9265555	10111452	8199382	14861422	10208873	14110855	11076980	12177160	11132072
Delphinidin	C05908	303	5.17	Flavonoids	1	1	1	1	1	1	994	994	994	180	75	81	1	1	1	1	1	1	1	1	1	1	1	1	9824	7733	7201	11572	10563	12033	1	1	1	1	1	1
Tricetin	C10192	303	5.64	Flavonoids	51253	51933	47056	64003	64613	62484	1162	1088	1284	1222	1176	1094	727	838	839	1434	948	1181	1236	1215	1225	1139	1253	1201	11198	11029	9281	13987	13019	13084	7325	5856	6431	8476	8830	8946
Quercetin	C00389	303	6.81	Flavonoids	839	761	522	258	473	183	408	423	414	1097.5	1021	1274	707	647	677	4460	4261	3914	258	232	243	265	317	110	411	279	327	459	388	516	132	265	383	78	431	185
Quercetin isomer1		303.043	7.37	Flavonoids	525	483	460	484	463	453	1013	1142	885	858	822	799	210	181	219	1074	289	710	65	52	45	176	126	71	381	287	406	466	426	443	0	0	0	0	0	0
Dihydroquercetin	C01617	305.06	5.21	Flavonoids	13686	13809	12587	17040	15971	18080	925.5	878	973	1777	1608	1851	1924	2173	2372	2103	1954	2291	668	960	970	519	641	507	24874	25590	32107	37744	37678	38358	387	388	452	198	212	196
N-Feruloylagmatine		307.176	4.85	Phenolamides	404636	178950	119125	94976	160826	150556	263085	118785	205791	102298	90420	162353	249448	196472	244677	3186234	1468049	1960476	20912164	21408858	13588053	2298053	2807866	887496	623614	1204138	2119913	1034583	5096352	3140225	90684120	94403160	94624136	68254056	85922736	100790968
Fer-Agm	C18325	307.2	4.87	Phenolamides	4958	4090	3826	10372.5	10866	11879	29840	24956	27398	9553.5	7214	8383.75	21067	17584	24854	245440	209922	280958	2962350	2465290	2011045	335011	409987	372499	174955	198952	150958	520167	525523	518408	33096750	35640412	37874196	38893876	39526156	39174404
Fer-Agm isomer1		307.2	4.33	Phenolamides	1	1	1	1	1	1	1	1	1	1	1	1	1	1	1	1	1	1	1	1	1	1	1	1	1	1	1	1	1	1	6566	5538	5996	7197	6965	7926
Glutathione	C00051	308.091	1.59	Amino acid and derivative	145993	137619	440671	1524916	3589577	1337479	527300	406836	647764	6026676	1009254	2060480	4678609	6946210	5369973	4119695	7702795	6316274	13039	9985	17498	22297	28521	12895	8091847	6403414	7842172	7506150	10870321	11282520	775241	797642	1093142	152391	462563	329991
Eicosenoic acid	C16526	311.294	12.75	Lipids	282431	39406	31947	32726	47895	36398	134535	135705	214048	256114	261044	401956	343395	94566	57536	77114	44110	93468	68678	224153	278776	335885	351635	316190	78351	68159	58439	52128	39578	24561	37713	118068	136461	246811	290287	292405
FA20:0(Arachidic Acid)	C06425	311.296	7.06	Lipids	47498	42516	38746	228284	138634	143269	545161	771792	546418	219010	206352	175990	80549	88955	97415	178250	132343	145316	99932	100313	94946	261737	228738	291214	54368	66421	63514	24726	25754	23972	116045	180909	152132	80615	81146	78713
Feruloyl tyramine		314.139	5.79	Phenolamides	1	1	1	1	1	1	1	1	1	1	1	1	1	1	1	1	1	1	836	1253	1237	445	366	373	2501	1509	1885	2396	2355	2593	8830	7261	9442	53102	53875	51196
Feruloyl tyramine isomer1		314.139	5.54	Phenolamides	463	341	402	137	115	160	1548	1538	1449	2594	1999	2269	273	265	257	4016	6343	6531	648	691	585	1283	1159	1129	728	722	767	1105	1233	1663	1138	982	993	1458	1256	1289
N-Feruloyltyramine		314.139	6.74	Phenolamides	96713	99152	98387	82874	56663	158389	279422	73002	455632	1140355	718314	445003	7046	2861	1687	201878	51075	132670	446139	642438	385354	117218	139763	146957	165247	171461	287497	489374	1621170	945718	3136794	3106077	3261271	5701317	10137744	6739765
Fer-Tam	C02717	314.139	6.74	Phenolamides	8745.75	8610	8881.5	14885	15806	16765	19957	25410	34949	63633	47617	55625	165	190	218	16173	16856	15491	38938	35891	35781	12059	12984	13790	17645	16864	17254.5	128364	126611	128187	492805	438737	485943	1129199	1133343	1142611
Momilactone A	C18015	315.195	10.36	Other	554236	381414	178179	63129	33673	130815	77404	53355	55531	94059	110238	104244	35707	111692	144985	5732856	3016497	3794787	737290	2130529	973504	2228763	1922506	1408725	12437	4819	954	11807	9360	7195	9375	3870	7706	9742	23629	43849
Phytosphingosine	C12144	318.3	9.11	Lipids	1834950	2090401	1925839	2752473	2788174	2143605	13287775	18848822	19551484	9358815	7224032	8544590	755871	728897	621006	3260533	2000436	2102218	5913852	9970181	6090566	5251899	4302562	4651394	792178	789017	698574	796391	1050997	946477	683354	802577	919159	838743	1078123	1125140
Myricetin	C10107	319.038	4.58	Flavonoids	140	147	163	350	220	146	1	1	1	44	76	12	1847	1560	1480	1088	1880	1501	1	1	1	74	30	56	76	8	36	63	64	66	1	1	1	18	47	49
N-Feruloylspermidine		322.213	3.97	Phenolamides	399071	494244	444052	203477	143618	162387	38159	65389	35062	88138	41970	64894	9308450	10628359	8883670	13236060	11551785	11979019	34130868	28976602	25858702	14755727	19029320	15173911	40017	23793	64841	33585	101908	38329	1089571	1295841	1580704	1062291	1471185	1558738
alpha-Linolenoyl Ethanolamide ismoer		322.274	11.17	Lipids	131617	48786	60984	22978	6351	14711	26649	24082	29866	11959	37870	23725	37695	21100	41442	115949	111399	118748	341747	177858	481535	534765	188716	449229	9880	5109	3366	8957	7371	759	5975	8474	8487	14809	15957	10129
alpha-Linolenoyl Ethanolamide		322.274	9.53	Lipids	601210	206091	116478	14245	12165	13403	220204	66490	64967	33165	46924	26956	9099	4940	1951	89657	119137	153276	90745	89863	91049	51349	30659	54294	8547	10939	9691	10625	5414	4737	12183	12939	25359	51197	56715	35414
Cou-Ser		323.4	4.62	Phenolamides	1	1	1	1	1	1	1	1	1	1	1	1	1	1	1	1	1	1	1	1	1	1	1	1	115	180	201	876	851	906	62472	2288	304004	141023	139588	138334
JAILE	C18699	324.2	8.38	Phytohormone	27105	32068	37168	38945	48031	46364	62713	80451	100232	57862	65801	71877	100630	95114	89652	133680	130869	128058	309963	280168	250164	71260	97347	93372	81040	22345	24664	34950	35274	35199	32271	32823	67525	27391	27555	27548
Linoleoyl ethanolamide ismoer		324.29	11.82	Other	555740	176478	201387	72396	50334	43633	1703214	1619492	2063182	540449	892782	890525	176365	79415	120881	133122	150867	145067	2451165	1231686	3483503	2242134	1632419	2229197	12708	12607	6698	16002	16787	4264	31854	41924	59085	239762	308995	330850
Tricin	C10193	331.081	7.58	Flavonoids	4274633	5110007	4637995	2213042	2008205	2012500	285941	235265	297496	584037	273730	265345	2829799	2600778	2980126	1601509	2602152	2139582	27885	42568	33445	72869	33501	74339	2681	2003	2439	2146	1668	2415	2345	2644	2873	3041	398	2330
Pyridoxine O-glucoside	C03996	332.134	2.67	Vitamin and derivatives	95926	93695	95705	117101	96453	98409	34562	37620	36001	95933	98524	97228.5	5357664	6225593	5879501	6422744	4827173	6187592	1242841	1251181	1478142	1062938	1139141	955665	577316	404892	604271	668583	902402	951973	1726926	1044517	1469024	1119598	1390003	1633007
N-Feruloyltryptamine		337.155	7.88	Phenolamides	23718	20108	20073	10327	12903	8848	5517	8230	5138	63631	43458	42466	8376	459	11737	27836	10484	3315	85552	162800	75931	139892	86966	100206	1	1	1	1	1	1	1	1	1	1	1	1
Sin-Agm		337.2	4.74	Phenolamides	1152	960	1178	1193	1196	1266	655	353	311	958	2645	3922	385	462	391	4986	4148	5825	94910	79417	64138	6595	8155	7375	197	230	163	1486	1763	1544	368516	482259	424149	272556	283876	265342
Sin-Agm isomer1		337.2	5.06	Phenolamides	13263	12869	12363	31217	26635	29639	1003	897	850	1397	1436	1463	3674	3127	3153	2492	3579	3431	4970	4319	3915	1919	2001	1787	4557	4403	4480	16189	15638	15515	61680	51716	56698	81903	83275	82229
FA22:0(Behenic Acid)	C08281	339.327	8.47	Lipids	112746	105904	96594	416318	363182	342559	688534	752037	633210	187436	170595	155174	212100	228501	208554	260714	288760	291684	126380	140458	143568	441063	415958	451470	86686	90178	111289	35334	37584	40941	870721	987923	967999	616588	609813	595836
CouBen-Put		339.4	5.13	Phenolamides	191885	161253	131174	146452	145773	185452	33295	28765	37564	147650	144060	145992	34362	25370	41245	39176	39546	33085	3937	3212	3050	2128	2077	1471	147334	167362	160191	112395	109593	111629	13631	10761	19984	2285	2185	2186
Sin-Tam		344.1	3.28	Phenolamides	1	1	1	1	1	1	1	1	1	1	1	1	1	1	1	1	1	1	1	1	1	1	1	1	5232	3853	3641	1749	1654	1701	20649	27064	20467	2082	2055	2076
Sin-Tam isomer1		344.1	5.81	Phenolamides	1	1	1	1	1	1	1	1	1	1	1	1	1	1	1	1	1	1	1	1	1	1	1	1	607	368	529	414	425	476	37923	38131	38490	20101	18578	22200
Sin-Tam isomer2		344.1	6.84	Phenolamides	375	229	297	419	484	521	192	162	244	701	500	353	1	1	1	1	1	1	1	1	1	1	1	1	1661	1240	3172	3937	3972	4034	312434	259100	270909	179880	179265	180621
N-trans-Feruloyl-4-O-methyldopamine		344.149	6.71	Phenolamides	502	1761	2943	351	3205	1347	618	1536	777	109	1383	2624	5722	4460	3143	358	6430	1058	22385	28412	29133	21934	13228	10349	17188	16624	26847	49335	103714	70948	77677	37675	61777	78177	103322	110244
Adenosine 5-monophosphate	C00020	348.07	1.64	Nucleosides and derivatives	357788	760706	717004	440233	396114	480585	912929	2068211	2211946	790348	1033827	897430	1256930	1657900	1135222	1104728	977756	961021	337690	273900	286021	357471	356931	325040	727558	573883	612866	670030	658795	655389	189877	274987	202159	247712	505395	248026
N-Feruloylserotonin		353.15	6.61	Phenolamides	72040	68601	62320	7735	17147	21610	5729	1484	15148	28820	31663	5630	18199	18398	11889	612029	182766	377151	229272	281245	203370	755721	705467	1176604	7786	6556	8055	15633	14051	13864	18412	9968	13057	29633	14950	15032
MAG (18:3) ismoer-2		353.269	11.65	Lipids	166345	93776	90352	190462	253298	252641	20744	21951	41656	57789	42750	72132	139151	137108	143393	86743	182365	203022	131811	152341	162138	146821	77768	95262	130546	51735	63656	140225	81684	42860	29509	39126	47546	43112	47107	62948
MAG (18:3) ismoer-1		353.269	10.22	Lipids	8554724	12688383	13188570	6131038	3322712	4357914	952624	789438	611926	463203	1071402	973754	1992445	1363655	2230678	1386846	1644664	2015812	1514783	1291345	1403064	848710	383400	851648	1000298	275696	692234	475398	237351	341708	258053	513894	527956	676034	195416	299544
MAG (18:3)		353.269	9.38	Lipids	3086913	3277784	3446480	1551548	1089019	1261158	308124	179558	115695	111832	388287	283012	146511	134065	231290	434433	683530	793608	180388	248267	243651	173307	67576	96019	243843	105271	177853	134651	190781	110511	90416	160159	122292	184916	45790	73302
Fer-Ser		353.4	3.38	Phenolamides	156	155	201	158	130	88	1204	1439	1243	33627	41980	48772	8678	6896	7787	636347	685905	576934	4380372	4414852	4544904	8497140	7821925	7876561	737600	1108656	774828	1004829	993889	978553	480939	734894	938641	60135	60203	60487
MG(18:2/0:0)		355.284	10.8	Lipids	304360	374764	356974	194598	72931	113698	436495	316694	246384	132640	361759	338802	59958	42889	51566	34993	74349	88831	440277	505244	666399	155430	79468	203910	75214	21803	42993	44643	19866	26698	184478	256280	319898	376933	84130	176590
CafBen-Put		355.4	4.27	Phenolamides	7365967	7163484	6907615	8621463	8765382	8296100	15419	14021	16818	90942	105725	118419	41703	29315	33430	8145	9996	10565	4613	1593	1981	4758	1869	2279	752767	785411	876295	1263143	1269803	1279825	29251	17275	20460	26127	26278	24773
CafBen-Put isomer1		355.4	4.71	Phenolamides	4888837	4681618	4467915	6223414	5202554	5358577	91317	103560	127339	435618	501597	560047	19203	18366	17277	12349	10237	14462	12560	12661	20966	2164	1688	3372	9985290	9814481	9487032	10558584	10587818	10431664	8188322	6767313	7344891	5004473	4962256	4908943
MG(0:0/18:1)		357.3	11.53	Lipids	41169	55013	42846	13869	6493	10526	90633	53352	37979	13146	36204	39725	14189	9573	6146	519	12	2557	248495	273341	394836	105595	68941	141296	6087	1252	5678	10228	2044	4854	6027	6042	10088	18734	7112	10606
Caf-Spm		365.255	2.81	Phenolamides	1	1	1	1	1	1	1	1	1	1	1	1	2386	3588	2051	4645	3792	4042	283	282	219	76	63	89	1442	1504	1381	2580	2636	2801	4047	4780	4413	17092	17196	17182
Caf-Spm isomer1		365.3	4.56	Phenolamides	1	1	1	1	1	1	297	757	1074	198	261	264	1225	1384	956	2286	2009	2572	1	1	1	1	1	1	27	173	26	165	218	384	2684	3546	3365	7138	7057	7328
FA24:1(24:1)	C08323	365.343	8.55	Lipids	8381	5875	5086	21235	11006	12856	168387	162783	156624	17827	18828	18476	9885	7910	17776	7411	7314	691	20208	21007	23218	58396	62205	61279	5665	4973	4987	4571	4415	2770	24982	30792	21660	6108	4681	6596
FA24:0(Lignoceric Acid)	C08320	367.358	9.72	Lipids	496363	431152	354911	1013693	954395	943878	3281055	3314830	2850118	720078	698139	642071	630668	749480	634765	761746	755312	829217	1004360	1149775	1276430	2443466	2329246	2559567	189875	175501	213775	174668	165310	176510	1287516	1286455	1278032	1080703	1054197	1074236
FerBen-Put		369.4	4.81	Phenolamides	2683803	2683894	2591617	3229114	3034913	2840912	128400	150590	131829	541050	481493	442434	291855	274475	269729	501507	434961	538478	245276	221864	193565	134566	145819	109824	47478	43977	53083	78817	79136	78308	1049	1020	606	922	700	641
FerBen-Put isomer1		369.4	5.3	Phenolamides	360572	277209	290389	250765	272921	303545	18755	14978	19979	131785	125287	122472	29884	20800	30495	54453	58439	57776	12277	11034	10601	9755	10547	8942	461454	518337	423439	568634	575236	568340	54963	38959	65873	19612	19866	19278
Tangereitin		373.128	9.36	Flavonoids	9792	12811	14357	8980	18580	7342	40435	37631	30459	4910	6247	5693	6281	8856	7568	1323	785	1721	21745	18886	26104	31478	34141	22916	4683	2477	3251	6401	4191	5330	31324	29359	31655	22195	26765	19024
Riboflavin	C00255	377.146	4.98	Vitamin and derivatives	22513	27497	25673	15072	19431	17751	25703	26183	21187	72171.5	70389	73954	12897	16398	16038	22954	15653	20117	61381	46337	73919	48341	47506	47792	9653	9653	9653	20814.5	18480	23149	26644	35084	17501	18940	31848	26445
CinBen-Spd		380.511	3.7	Phenolamides	4141	4682	5092	40653	45323	35983	146	172	143	259	298	246	935	1107	1006	413	238	346	66	91	84	114	81	124	414	506	697	740	750	802	352	325	308	379	378	370
diCou-Put		381.181	3.9	Phenolamides	1	1	1	1	1	1	1	1	1	1	1	1	1	1	1	1	1	1	1	1	1	1	1	1	1	1	1	1	1	1	3215	3868	3541	14850	15041	15144
S-Adenosyl-L-homocysteine	C00021	385.129	2.77	Amino acid and derivative	50408	57799	56015	20869	34683	20889	120112	155687	194516	74726	69908	84819	61082	62481	60338	122884	77956	84761	31007	33523	23487	12676	15642	29553	16860	16203	17266	14956	24108	20893	9372	5816	7681	9579	19388	18289
Cholesterol	C00187	387.1	9.43	Lipids	392	517	599	507	585	583	1445	1387	1213	881	1104	1221	1341	1423	1338	754	808	967	252	306	365	250	226	176	514	565	409	580	573	582	245	213	217	207	203	194
diCou-Cad		395.481	5.62	Phenolamides	18679	16587	16108	22518	16960	16778	1892	1722	1894	3658	3021	2221	5123	5963	5356	5985	5327	6643	371	503	427	529	523	550	385312	342523	391156	449949	456209	447836	1314	893	1682	1159	1075	1061
CafCin-Cad		395.481	5.29	Phenolamides	504	508	429	924	945	899	1	1	1	1	1	1	3852	4540	4602	5986	4756	5565	955	1007	1324	1331	1294	1090	177	225	240	286	222	265	1	1	1	1	1	1
FerCin-Put		395.5	5.3	Phenolamides	455	235	178	230	173	375	1	1	1	1	1	1	1	1	1	1	1	1	409	465	384	315	322	266	1131	1490	917	1137	923	914	263	409	454	492	263	262
FerCin-Put isomer1		395.5	5.08	Phenolamides	721	794	735	824	770	701	828	794	704	1583	1557	1553	1	1	1	1	1	1	1	1	1	1	1	1	1	464	468	519	508	510	881	851	1391	1080	1065	974
FerCin-Put isomer2		395.5	4.8	Phenolamides	4804	4736	4829	4583	4342	4468	257	334	184	895	832	717	507	436	450	884	826	783	652	586	619	172	109	153	1	1	1	1	1	1	422	68	1882	713	443	249
diCou-Cad isomer1		395.5	6.89	Phenolamides	884	845	742	1215	1371	1245	407	398	403	432	411	414	409	418	431	464	431	454	464	471	459	424	444	450	975	961	957	3522	3791	3497	430	427	427	430	451	441
CafCou-Put		397.5	4.29	Phenolamides	548	584	381	452	400	442	1	1	1	1	1	1	1	1	1	1	1	1	1	1	1	1	1	1	691	494	438	714	775	680	3323	2533	3556	4000	3650	3997
CafCou-Put isomer1		397.5	4.4	Phenolamides	1	1	1	1	1	1	1	1	1	1	1	1	1	1	1	1	1	1	1	1	1	1	1	1	1	1	1	1	1	1	1722	1514	1965	1888	2129	1957
Adenosylmethionine	C00019	399.145	0.86	Amino acid and derivative	47875	49421	45706	33594	28053	44271	224146	304162	276004	122063	123389	133302	115891	115159	126020	105613	83407	93170	88214	68255	37070	28022	36590	41031	39066	41478	38439	30300	30843	46296	104602	138748	172010	103603	106820	120152
FerCin-Cad		409.5	4.56	Phenolamides	256	321	363	18	142	230	127	226	107	314	632	783	398	385	303	625	668	613	965	831	908	251	256	214	143	200	157	252	238	222	529	506	515	2245	2227	2326
FerCin-Cad isomer1		409.5	4.81	Phenolamides	1586	1571	1611	1779	1737	1724	431	482	403	597	581	585	583	539	594	746	662	856	552	574	522	452	465	413	518	601	579	606	657	617	1000	1068	997	1935	2033	1714
FerCin-Cad isomer2		409.5	5.07	Phenolamides	1087	1145	1226	1238	1068	1087	472	235	306	76	102	70	74	80	56	135	76	101	72	104	99	59	53	44	178	65	133	174	198	213	26	108	284	239	91	13
FerCin-Cad isomer3		409.5	4.56	Phenolamides	1513	1531	1569	1424	1544	1461	1210	1222	1202	1375	1466	1316	1144	1182	1161	1248	1251	1293	1367	1173	1285	1037	1045	943	1597	1650	1721	1909	1993	1933	1403	1396	1345	2135	2472	2885
Ombuin 3-O-sulfate		411.038	6.49	Flavonoids	1391	1083	1245	240	256	211	318	292	350	1682	1785	899	51344	60689	58146	55492	101937	77892	3766	4181	5712	12685	5504	7013	1	1	1	1	1	1	1	1	1	1	1	1
FerCou-Put		411.5	4.64	Phenolamides	1	1	1	1	1	1	1	1	1	1	1	1	1	1	1	1	1	1	1	1	1	1	1	1	1	1	1	1	1	1	2270	2880	3216	2214	2541	2445
CafBen-Spd		412.5	3.81	Phenolamides	1	1	1	1	1	1	1	1	1	1	1	1	1	1	1	1	1	1	1	1	1	1	1	1	1	1	1	1	1	1	2513	2117	3456	4539	4410	4608
CafBen-Spd isomer1		412.5	4.23	Phenolamides	252	287	314	314	304	280	243	244	236	323	265	346	241	233	228	225	236	219	217	233	226	230	240	245	596	658	683	641	688	575	627	517	654	981	1087	1022
CafBen-Spd isomer2		412.5	4	Phenolamides	1	1	1	1	1	1	1	1	1	1	1	1	1	1	1	1	1	1	1	1	1	1	1	1	1539	1322	1268	1732	1658	1846	9130	9136	9133	99395	87544	88473
diCaf-Put		413.5	3.8	Phenolamides	1	1	1	1	1	1	1	1	1	1	1	1	1	1	1	1	1	1	1	1	1	1	1	1	311	153	234	543	576	618	6691	5849	6270	8842	8887	8846
diCaf-Put isomer1		413.5	4.06	Phenolamides	191	180	211	213	188	176	211	206	213	185	322	373	173	169	176	179	176	174	191	183	181	169	166	164	246	206	192	273	295	339	18971	21389	38145	174473	167660	161670
diCaf-Put isomer2		413.5	3.96	Phenolamides	1	1	1	1	1	1	1	1	1	1	1	1	1	1	1	1	1	1	1	1	1	1	1	1	1149	725	678	1396	1315	1451	18971	19260	33340	157713	123256	119023
Tomatid-3-one		414.3	6.32	Akaloid	1	1	1	1	1	1	1	1	1	1	1	1	1	1	1	1	1	1	1	1	1	1	1	1	4722	4801	5048	5288	5018	4725	33502	50108	52389	46356	44534	46154
Tomatidenol		414.3	6.37	Akaloid	1	1	1	1	1	1	1	1	1	1	1	1	1	1	1	1	1	1	1	1	1	1	1	1	181570	199966	206805	210055	204362	207630	210392	200699	237030	262270	264869	253365
Solasodine	C10822	414.3	6.2	Akaloid	1	1	1	1	1	1	1	1	1	1	1	1	1	1	1	1	1	1	1	1	1	1	1	1	181780	204673	197607	224098	222096	211915	210010	210248	233126	289416	259324	295319
dehydrotomatidine		414.3	6.25	Akaloid	1	1	1	1	1	1	1	1	1	1	1	1	1	1	1	1	1	1	1	1	1	1	1	1	4198	2835	2781	2401	2040	2261	25565	39817	38131	40608	37658	44405
Solasodin		414.337	6.39	Akaloid	1	1	1	1	1	1	1	1	1	1	1	1	1	1	1	1	1	1	1	1	1	1	1	1	4450	2996	2739	2400	2222	2179	26352	38325	42171	41018	45678	45519
31-Norcycloartanol		415.4	6.34	Akaloid	1	1	1	1	1	1	1	1	1	1	1	1	1	1	1	1	1	1	1	1	1	1	1	1	8813	9759	11735	14534	15207	16137	12416	13899	15885	16514	16807	17113
Tomatidine	C10826	416.3	6.4	Akaloid	1	1	1	1	1	1	1	1	1	1	1	1	1	1	1	1	1	1	1	1	1	1	1	1	269426	280171	297038	393714	402365	393668	284682	283226	300824	360747	358897	376061
Apigenin 4-O-rhamnoside		417.1	6.42	Flavonoids	1	1	1	1	1	1	1	1	1	1	1	1	513	482	558	889	486	598	1	1	1	1	1	1	1771	1653	1311	1809	1706	1573	1173	1172	1210	1672	1863	1699
Luteolin 7-xyloside		419.097	7.04	Flavonoids	2861	7367	15565	37437	34920	32594	3127	3063	2394	3354	3011	8039	108965	94521	103053	84333	130156	120103	5112	5965	6423	13743	3284	10735	1951	3851	163	3299	1629	539	3029	2889	2866	2518	5628	1396
CouCin-Spd		422.548	6.41	Phenolamides	1	1	1	1	1	1	1	1	1	1	1	1	1	1	1	1	1	1	1	1	1	1	1	1	524	504	726	953	966	792	375	653	625	695	550	512
FerCaf-Put isomer1		427.478	3.95	Phenolamides	279	352	315	547	466	574	1113	1345	882	3108	3213	3950	223	239	177	4736	4519	4653	41300	37412	36801	6156	6348	6452	391	384	525	1612	1579	1522	15528	12374	18505	16549	16441	15937
FerCaf-Put		427.5	3.61	Phenolamides	1	1	1	1	1	1	1	1	1	1	1	1	1	1	1	1	1	1	1	1	1	1	1	1	1	1	1	1	1	1	2573	2053	1932	2497	2602	2597
FerCaf-Put isomer3		427.5	4.48	Phenolamides	872	855	758	1232	1210	1097	1159	1258	1185	22321	16369	24981	686	588	672	3833	2059	2073	19357	12960	17179	2853	3282	2175	819	795	794	1006	1014	936	10716	10462	16674	82924	84701	82018
diCaf-Cad		427.5	4.28	Phenolamides	1	1	1	1	1	1	1	1	1	1	1	1	1	1	1	1	1	1	1	1	1	1	1	1	3061	2072	1930	2021	2233	2221	432	472	427	383	491	568
Hydroxytomatidenol		430.1	6.21	Akaloid	1	1	1	1	1	1	1	1	1	1	1	1	1	1	1	1	1	1	1	1	1	1	1	1	1679	1025	1890	2502	2446	2682	61970	102611	150618	170716	170436	176621
Furostanol-26-aldehyde-a		431.3	7.82	Akaloid	1	1	1	1	1	1	1	1	1	1	1	1	1	1	1	1	1	1	1	1	1	1	1	1	72949	81498	98503	134616	134566	133780	190967	208499	243405	273706	273008	273982
Hydroxytomatidine		432.1	5.71	Akaloid	1	1	1	1	1	1	1	1	1	1	1	1	1	1	1	1	1	1	1	1	1	1	1	1	14688	14217	9868	12523	13218	12942	314636	457860	422331	330953	334007	336546
Kaempferol 3-O-rhamnoside		433	5.34	Flavonoids	1	1	1	1	1	1	1	1	1	1	1	1	1	1	1	1	1	1	1	1	1	1	1	1	854	700	863	1152	1058	1209	1	1	1	1	1	1
Kaempferol 7-O-rhamnoside		433	5.75	Flavonoids	1	1	1	1	1	1	1	1	1	1	1	1	1	1	1	1	1	1	1	1	1	1	1	1	7086	7226	6424	10072	9263	10698	483	305	535	111	108	196
Apigenin 8-C-glucoside	C01460	433.113	5.54	Flavonoids	721289	756025	727678	602647	625964	750481	13721	10879	13104	13711	13584	15967	286448	229526	248940	210467	244738	234281	5867	4188	5371	12213	4829	3149	1	1	1	1	1	1	1	1	1	1	1	1
Quercetin alpha-L-arabinofuranoside		435	5.78	Flavonoids	50590	49858	47034	78049	74468	69392	1	1	1	1	1	1	1	1	1	1	1	1	1	1	1	1	1	1	4775	5869	4444	6599	6338	6227	1500	1695	1814	649	659	560
Naringenin 7-O-glucoside (Prunin)	C09099	435.12	4.79	Flavonoids	1114	740	760	1729	814	902	947	1035	869	1202	1530	1573	848	1042	687	2369	1124	1126	435	424	432	258	599	367	6265	3901	4119	3317	3364	3409	4937	5244	5244	716	731	960
Naringenin 4-O-glucoside		435.12	6.39	Flavonoids	2917	3429	3154	3872	2996	3235	335	349	416	613	512	548	3820	3471	3421	3836	4040	3909	326	297	342	132	288	144	26763	14047	14100	7539	7883	7810	2137	1827	2448	1672	1640	1825
Naringenin 5-O-glucoside		435.121	6.1	Flavonoids	541	785	822	1031	931	842	454	778	654	2077	1584	1288	18811	16146	16635	14037	14720	15100	880	675	664	416	241	265	37336	26962	21482	42846	44418	42541	2379	2069	3053	1711	1136	1980
PE(15:0/0:0)		440.277	10.16	Lipids	13710	13267	10823	4874	11947	5487	60405	52226	37503	45016	57353	51392	32636	37590	45981	80763	66289	71799	119089	119083	101076	188541	173966	147314	10164	10244	7781	9595	14283	7098	120190	94325	79050	53839	66399	49806
diFer-Put		441.505	3.34	Phenolamides	4809	5253	5859	12172	7232	14365	181	119	117	1453	1622	1692	245	334	406	8979	4421	4970	3109	3112	3133	6232	5114	8111	131736	163938	139671	260516	257226	253948	1610	2262	3135	603	536	498
Quercetin O-rhamnoside		449	5.15	Flavonoids	1	1	1	1	1	1	1	1	1	1	1	1	1	1	1	1	1	1	1	1	1	1	1	1	3438	3093	2940	4369	3890	4423	1	1	1	1	1	1
Quercetin 3-O-rhamnoside	C01750	449	5.47	Flavonoids	1	1	1	1	1	1	1	1	1	1	1	1	1	1	1	1	1	1	1	1	1	1	1	1	30615	35648	29333	35244	34014	34721	15352	10058	12705	9259	8785	8598
Quercetin 7-O-rhamnoside		449	6.05	Flavonoids	2544	2293	2426	2119	1915	2217	1	1	1	1	1	1	333	276	119	300	252	206	1	1	1	1	1	1	1121	1507	1069	1223	1326	1246	368	184	583	113	173	148
Kaempferol 3-O-galactoside (Trifolin)		449	4.47	Flavonoids	328628	212189	194281	2196611	1733004	1491537	189254	97667	143460	141132	83647	42484	1538	1323	1461	2267	1888	1712	3584	3163	2564	2628	2491	2223	3403	2286	2818	3116	3410	3058	1760	1786	2204	4904	4451	4399
Kaempferol 3-O-galactoside (Trifolin) isomer1		449	5.74	Flavonoids	26189	26974	26078	41656	46690	44173	419	950	380	1825	1875	1951	697779	757457	694128	529436	601733	638992	810	660	977	12978	12825	11038	331545	320903	316876	432619	407050	419204	15602	7078	25079	10417	9497	9869
Kaempferol 3-O-galactoside	C12626	449	5.33	Flavonoids	58443	56580	51078	101429	110137	89870	1	1	1	1	1	1	15132	18680	15957	26794	28034	24512	1	1	1	1	1	1	20875	17079	19651	30343	31369	30839	1	1	1	1	1	1
Kaempferol 7-O-galactoside		449	5.92	Flavonoids	3597289	3768550	3819374	4526814	5092134	4324941	16910	23626	18194	4691	2613	4691	17184	17810	14381	12016	14250	15591	1866	1866	1785	3148	4126	4126	87629	80993	82451	116804	109459	113817	4196	3393	5000	1195	1108	1339
3-O-methylquercetin-glucose		449	6.63	Flavonoids	259	292	126	658	907	420	159	236	201	263	291	218	231	148	165	260	215	290	257	268	234	244	344	157	211	107	363	286	291	361	1599	1482	1175	1167	1333	1313
Luteolin 6-C-glucoside	C01821	449.108	5.21	Flavonoids	911694	849910	853973	588367	708827	705700	4504	4174	3512	15557	15034	14832	995391	709069	815215	696299	867885	763405	17639	12122	14631	26671	11998	16007	47877	37189	36702	44207	26483	80687	1	1	1	1	1	1
Eriodictyol O-hexoside		451	5.75	Flavonoids	862	1187	1181	10719	12994	10634	1	1	1	797	643	546	1348	1574	1604	1691	2030	1903	600	455	376	273	423	846	9704	10243	9127	16300	16472	15822	858	841	898	321	370	609
Eriodictyol-7-O-glucoside		451	5.45	Flavonoids	4586	4832	4939	6857	7336	6013	1812	2974	1994	9737	8567	7848	1946	2495	2358	4694	2935	3157	2207	2428	2228	2729	3548	2434	3380	2863	3207	3873	3749	4295	11448	10038	10743	4649	5290	5618
Eriodictyol-6-glucoside		451	4.41	Flavonoids	8279	5865	2901	42227	13010	28187	6596	5981	8773	4235	3089	2407	675	1060	515	3185	1506	1949	1	1	1	1	1	1	1	1	1	1	1	1	1	1	1	328	360	280
Eriodictyol-5-O-glucoside		451	5.92	Flavonoids	84282	89105	92403	110252	126518	126518	1177	841	889	3195	3863	4024	1	1	1	1	1	1	1	1	1	1	1	1	1	1	1	1	1	1	1	1	1	139	4	341
Eriodictyol O-hexoside isomer1		451	5.52	Flavonoids	8763	9738	9638	5532	6974	9259	1	1	1	1	1	1	18243	17775	17507	12919	13993	15179	1	1	1	1	1	1	27281	19951	15359	8447	9281	8206	1	1	1	1	1	1
Eriodictyol-3'-O-glucoside		451	6.58	Flavonoids	364	418	424	1338	1200	687	1	1	1	1	1	1	11696	9229	16601	5997	4360	6037	1	1	1	1	1	1	1	1	1	1	1	1	2938	1705	2141	558	763	700
Eriodictyol O-hexoside isomer2		451	5.01	Flavonoids	2020	1960	1872	2940	2506	3407	602	819	1003	1581	2380	2706	1	1	1	1	1	1	1144	1400	1001	545	783	750	6623	7472	5172	5631	5533	5603	1509	1089	1049	693	697	322
Eriodictyol O-hexoside isomer3		451	6.84	Flavonoids	8770	7756	6685	8866	8265	7079	184	303	291	810	881	685	323	218	412	526	307	387	148	189	189	268	238	252	3453	3118	3148	3669	3756	3705	1967	2150	1858	1208	1181	1054
FerCin-Spd		452.6	3.33	Phenolamides	1	1	1	1	1	1	1	1	1	1	1	1	1	1	1	1	1	1	1267	1217	1344	2323	2472	2443	1827	1015	1088	2687	2664	2667	334	449	461	125	129	144
diFer-Cad		455.5	4.81	Phenolamides	967	961	901	1219	920	978	902	917	915	951	1126	1145	1039	1052	969	1247	1145	1215	4004	3294	2804	999	1163	909	1033	950	1064	1114	994	913	4592	3717	3245	7944	8046	7433
diFer-Cad isomer1		455.5	6.59	Phenolamides	1027	810	970	1489	1232	1379	1785	1589	1295	4568	4072	3997	227	250	183	1148	788	1058	509	543	534	794	1014	803	117	330	418	455	330	456	1591	2019	1126	1467	1639	1723
diFer-Cad isomer2		455.5	4.86	Phenolamides	571	574	587	698	636	658	530	491	440	1056	934	830	422	395	420	518	466	518	808	712	666	491	511	542	516	541	527	523	572	497	2283	2446	2653	3126	2953	2977
SinBen-Spd		456.2	5.12	Phenolamides	331	419	258	235	241	333	167	235	310	444	397	394	1	1	1	1	1	1	1	1	1	1	1	1	1027	967	938	511	512	488	3160	3918	3237	11549	10732	11621
Peonidin C-hexoside		463.12	3.55	Flavonoids	55368	53910	49463	58893	65972	53770	626	1061	741	3383	2734	2387	3578	6298	5424	22666	11830	13945	2465	2437	2648	1422	1558	921	109	115	133	169	205	140	1	1	1	1	1	1
Peonidin C-hexoside isomer1		463.123	5.73	Flavonoids	5655	5805	5823	5556	4965	5399	1791	1943	2196	3365	3217	3004	1805	1968	1980	2958	2273	2447	1588	1548	1486	1657	1702	1404	3230	2598	3517	3727	3806	3955	4860	4080	4025	2361	2445	2708
Peonidin O-hexoside	C12141	463.123	5.24	Flavonoids	230	249	257	582	657	454	512	645	825	2269	2171	2632	327	252	299	963	767	605	292	234	198	161	111	40	1197	708	952	5281	5398	5796	201	239	322	3	30	3
Diosmetin O-hexoside		463.123	6.02	Flavonoids	27015	28521	29393	15557	12415	13200	1035	1340	1111	1912	1910	1852	275097	293697	260401	243825	224112	238626	1871	2007	2559	4666	2604	2717	2293	2207	2686	3545	3232	3383	3633	3242	3320	2173	2308	2426
Tricin 7-xyloside		463.123	6.11	Flavonoids	37235	43664	42417	22815	16793	16128	1	1	1	1	1	1	460446	466876	454811	380572	380624	382193	2892	3927	3889	7236	6246	6226	1	1	1	1	1	1	1	1	1	1	1	1
methylLuteolin C-hexoside		463.123	5.66	Flavonoids	285074	358621	296750	247853	252669	254173	28754	19051	29610	32370	33639	23058	140768	97932	117889	87222	120417	104576	4601	4848	4860	6401	1793	6334	1	1	1	1	1	1	1	1	1	1	1	1
Quercetin-7-O-gulcoside		465	5.64	Flavonoids	4449325	4282960	3948245	5463987	4961103	5241888	39701	55696	41286	8280	5172	6726	11452	9533	9391	10145	10165	9820	1651	1599	2298	3654	2328	4841	814635	798688	606785	746927	752485	736577	40671	45659	53537	18791	19332	19528
Quercetin-5-O-gulcoside		465	5.47	Flavonoids	5212	5161	5005	10911	7168	6466	3513	2587	3050	1441	939	1395	3116	2742	3004	2998	2199	4514	3895	2396	2574	6170	4736	2868	762233	863459	743011	849852	872472	880798	384757	348080	478436	211453	200704	207849
Quercetin-3-O-gulcoside		465	5.23	Flavonoids	3748	3355	2793	6278	5707	6245	1231	662	669	1277	1401	920	678	721	667	697	461	938	394	253	290	399	153	210	56747	43718	47437	69113	61515	58029	1811	2612	2375	945	1052	584
Delphinidin-7-O-gulcoside		465	4.41	Flavonoids	2815	2732	2806	4144	3804	3693	2461	1997	2071	2193	2301	2337	2866	3386	2902	4154	3092	3316	2188	1875	1837	2008	2069	1913	30665	31833	27336	28407	27544	27615	4269	3841	5966	3475	3054	3071
Delphinidin 3-O-glucoside (Mirtillin)	C12138	465.1	4.38	Flavonoids	1	1	1	1	1	1	1	1	1	1	1	1	863	857	513	1278	515	505	1	1	1	42	1	1	31250	32623	26534	25654	24765	24437	499	581	504	916	874	342
Delphinidin 3-O-glucoside (Mirtillin) isomer1		465.1	4.59	Flavonoids	6290	6830	6203	10961	8422	8064	1743	1386	1243	1559	1503	1593	1998	2158	1994	2817	2256	2243	1591	1207	1258	1513	1475	1379	23897	16270	16869	19285	19231	19451	4150	3373	3045	2900	2688	2809
LDGTS 16:4		466.316	8.71	Lipids	10258423	10953987	14152953	13942021	10554155	12998062	12982287	13282234	12832260	9583459	14601960	12497071	5345628	6634548	6768794	8315975	6756550	7189168	12304271	12505390	12404830	14728403	10942445	7989524	10701532	11111953	9733072	10894091	9284704	13153160	11569867	11946818	11192917	9167845	8990242	10353819
CafBen-Spm		469.604	4.1	Phenolamides	169	165	215	231	144	220	1	1	1	1	1	1	1	1	1	1	1	1	1	1	1	1	1	1	508	631	570	645	447	482	97	83	80	164	82	123
diCaf-Spd		470.5	4.1	Phenolamides	1	1	1	1	1	1	1	1	1	1	1	1	1	1	1	1	1	1	1	1	1	1	1	1	1	1	1	1	1	1	1243	1113	1196	929	1097	1143
SinCaf-Cad		471.5	4.29	Phenolamides	1	1	1	1	1	1	1	1	1	1	1	1	1	1	1	1	1	1	1	1	1	1	1	1	1	1	1	1	1	1	1297	1126	996	2042	1898	2030
SinCaf-Cad isomer1		471.5	3.58	Phenolamides	1	1	1	1	1	1	1	1	1	1	1	1	1	1	1	1	1	1	300	245	315	1399	1709	1225	889	1192	1127	983	1009	1146	24	61	79	143	138	183
SinCaf-Cad isomer2		471.5	4.75	Phenolamides	1	1	1	1	1	1	1	1	1	1	1	1	1	1	1	1	1	1	1	1	1	1	1	1	1	1	1	1	1	1	7360	8068	7568	22166	22109	22068
Tomatidenol-hydroxy-aceyl		472.342	6.32	Akaloid	1	1	1	1	1	1	1	1	1	1	1	1	1	1	1	1	1	1	1	1	1	1	1	1	367	479	267	389	333	279	3954	6365	7886	8920	8621	8836
tomatidinehydroxy-aceyl		474.2	6.33	Akaloid	1	1	1	1	1	1	1	1	1	1	1	1	1	1	1	1	1	1	1	1	1	1	1	1	8108	6016	4164	4137	4439	3670	88409	139341	140263	158087	146002	146970
tomatidinehydroxy-aceyl-a		474.2	6.35	Akaloid	1	1	1	1	1	1	1	1	1	1	1	1	1	1	1	1	1	1	1	1	1	1	1	1	8516	7455	3999	4455	4058	4402	102801	146695	161626	159181	167102	174506
tomatidinehydroxy-aceyl-b		474.231	7.9	Akaloid	1	1	1	1	1	1	1	1	1	1	1	1	1	1	1	1	1	1	1	1	1	1	1	1	506	179	356	245	261	253	7972	8027	15449	66963	66428	66086
LPE (18:3/0:0)		476.277	9.73	Lipids	787832	553481	992100	166163	163951	146681	93443	81876	76687	83499	120624	116922	250041	253729	403973	584112	427463	448537	1014853	1075315	1087164	597906	449545	649745	185327	230267	197524	277088	348527	230407	736331	757935	682642	967929	570224	589667
LPE (0:0/18:3)		476.277	9.56	Lipids	1707103	991078	1964652	253900	225327	230958	212834	234914	147423	132634	264106	255813	195977	153750	246618	344380	216131	214209	5301799	678335	6944083	1819123	1046564	2052169	290280	326168	325447	506814	248891	278981	1897878	1821095	1896514	2508018	1082416	1230896
Rosinidin O-hexoside		477.1	4.96	Flavonoids	190	301	203	1261	1342	1865	141	107	143	122	109	39	319	275	260	351	307	552	60	85	61	264	68	135	944	884	656	1394	1332	1079	592	709	476	129	303	283
Rosinidin O-hexoside isomer1		477.1	5.37	Flavonoids	1189	1239	1140	3353	4034	3693.5	547	612	579	937	622	746	1632	1973	1789	1811	1952	1843	95	96	158	416	286	159	25283	20514	15675	14724	14559	14736	1763	1131	1287	971	720	717
Rosinidin O-hexoside isomer2		477.1	5.7	Flavonoids	1854	1678	1665	2278	1747	2103	1492	1968	1726	3988	3124	3339	2252	2786	2534	3296	2335	2572	7279	6321	5759	2575	2752	2261	8101	7751	8451	12666	12746	13082	39217	33595	36406	25163	25535	25391
Swertisin 8-methyl ether		477.139	4.95	Flavonoids	870	870	870	13197	10048	12114	20676	28085	18232	6334	9484	6841	1841	1178	1735	246124	62518	107094	9877	15398	9873	15470	15716	9487	1	1	1	1	1	1	1	1	1	1	1	1
LPE (18:2/0:0)		478.293	10.11	Lipids	4946309	4029982	5485576	724800	516968	596984	7253062	7515112	4911429	2731584	5074503	5807575	396982	276575	505768	438998	308592	321282	12354420	13297726	16942878	5104521	2943061	6071543	472619	551909	456940	752930	341777	389790	12591206	12685709	13957560	17035758	9022008	11342078
Isorhamnetin 7-O-glucoside		479	5.98	Flavonoids	541161	576068	562964	748580	910330	701841	13593	13511	18955	11375	6252	2029	12431	13108	10781	15252	13218	14270	542	461	481	642	347	781	7880	6173	6959	8643	8264	8325	1086	1051	787	1206	1318	1479
Isorhamnetin 3-O-glucoside		479	5.41	Flavonoids	1117	1003	812	819	539	343	479	625	403	1581	1639	2091	3222	4545	3314	41746	17984	14306	153	204	256	274	118	189	2634	2063	1958	1394	2139	1578	1056	1275	837	859	525	287
Isorhamnetin 3-O-glucoside isomer1		479	5.78	Flavonoids	6873	6843	7417	6301	5792	5964	2058	2981	2151	3083	3107	3156	121425	150864	125512	101077	111848	122669	2863	2830	3433	3973	3479	3159	17370	16262	18673	22120	22556	21605	10443	7524	6743	5315	5135	5034
Quercetin 3-methyl ether 3'-glucoside		479.118	5.68	Flavonoids	12149	10363	12628	6234	10299	10702	1	1	1	1	1	1	316997	330309	329291	240513	270630	310867	5074	6700	5009	3210	2110	2696	19235	22390	17409	11781	14280	18666	1	1	1	1	1	1
Myricetin 7-O-glucoside		481	6.56	Flavonoids	374	360	294	395	505	276	288	200	138	187	238	234	741	906	748	1420	1254	1337	435	585	589	525	551	195	1931	1819	2185	3370	3272	3258	249	693	459	751	791	591
Myricetin 3-O-glucoside		481	5.21	Flavonoids	1	1	1	1	1	1	1	1	1	1	1	1	1	1	1	1	1	1	1	1	1	1	1	1	12964	12622	11799	15029	13841	14461	686	578	794	854	689	426
6-hydroxydelphinidin 3-O-glucoside	C16301	481	4.12	Flavonoids	204743	225671	240528	306466	386001	322761	114305	130187	98423	174193	156295	144955	2594	2838	2331	2834	3675	2937	28282	26518	25265	29280	32657	23765	39365	35967	52175	126318	123173	120997	76434	71897	77260	92846	93569	94024
Cer(d14:1/16:0)		482.457	11.78	Lipids	64182	27632	74117	67130	84366	62019	47323	86562	84199	67420	134004	78206	129552	109394	105092	77300	102747	210166	124675	98206	129568	130830	81430	105923	114097	83422	80461	54200	101005	72993	64357	49630	76018	84363	90840	75068
FerCaf-Spd		484.6	5.24	Phenolamides	1	1	1	1	1	1	1	1	1	1	1	1	9938	12161	11095	19730	14070	20174	1766	1582	1648	2643	2576	2801	898	647	625	1332	1259	1172	4241	4182	4570	3408	3979	3957
SinFer-Cad		485.6	4.77	Phenolamides	1	1	1	1	1	1	1	1	880	400	430	499	1	1	1	1	1	1	1249	1083	1276	218	185	202	194	160	235	215	227	239	684	98	4054	4757	5148	4493
SinFer-Cad isomer1		485.6	4.04	Phenolamides	1	1	1	1	1	1	1	1	1	1	1	1	1	1	1	1	1	1	1	1	1	1	1	1	1	1	1	1	1	1	1068	1167	1575	1612	1679	1457
Tricin 7-O-hexoside		493	4.17	Flavonoids	369	456	472	1182	917	1138	4620	5037	4275	25925	22910	21094	351	433	340	351	395	371	148	102	132	531	418	291	374	271	339	419	348	593	389	312	280	197	183	260
malvidin 7-O-hexoside		493	3.71	Flavonoids	3393	3588	3413	7273	7655	6132	14633	13641	15625	23302	23484	23441	923	861	711	1159	1228	1277	455	375	466	406	407	468	1733	1600	1450	3615	3747	3680	392	329	359	698	636	604
malvidin 7-O-hexoside isomer1		493	4.95	Flavonoids	822	848	683	1579	1233	1345	1	1	1	1	1	1	2023	2190	2092	10544	10159	8232	313	338	361	361	378	220	528	296	389	627	505	573	1262	1480	1209	1210	1184	1317
Tricin 3-O-galactoside		493	5.72	Flavonoids	281074	308492	328595	353221	312839	244850	29197	30749	48615	111617	89281	78700	1452440	1798446	1476646	5504454	3749626	2520194	15443	12937	17949	48243	29412	30358	1509	576	1143	2320	2070	1511	3111	2587	2209	2502	2149	2172
Tricin 3-O-galactoside isomer1		493	6.6	Flavonoids	2290	2461	2410	2501	2348	2089	2093	3275	2716	2246	2382	2489	34610	42104	35314	36162	35570	36002	1299	1362	1418	2038	1785	1501	2931	2872	3798	5035	5146	4972	5251	4545	4887	3575	3522	3514
Tricin 7-O-galactoside isomer2		493	6.17	Flavonoids	41556	48240	49377	30848	25696	20947	932	942	963	1447	1442	1135	594706	522110	592032	546501	565264	613506	1164	1396	1328	5857	3290	4300	860	674	993	1674	1667	1412	1729	1710	1039	1495	1285	1457
Tricin 7-O-hexoside		493.134	6.09	Flavonoids	136385	147338	150696	174688	165618	114351	17915	15544	24043	42347	34292	35999	6728983	6837536	7018911	5939975	6474637	6778182	76749	107707	121112	220423	102671	142916	1	1	1	1	1	1	1	1	1	1	1	1
Tricin 5-O-hexoside		493.134	5.79	Flavonoids	88381	103472	91679	98109	101444	78123	13441	14384	20704	44429	36165	25833	600411	652498	627169	1707638	1365809	1625112	6528	9020	7834	10484	9614	8102	1	1	1	1	1	1	1	1	1	1	1	1
LPE (19:1)		494.324	11.12	Lipids	519377	376637	352162	321662	341620	261901	261045	298627	338506	352823	501941	467803	338466	300473	417136	310048	385296	381197	460277	584623	548448	480127	522187	374852	255764	214188	222422	234508	274074	200850	271533	283326	311230	315691	395858	365711
Tricin 4'-O-(syringyl alcohol)ether		497.144	7.62	Flavonoids	231886	290407	271549	415997	394820	335421	1807	1630	1996	8604	9390	8879	107817	95066	79948	181772	145793	119911	1021	1134	1538	19946	4099	9276	1811	927	742	977	1432	1072	1533	2116	2010	3728	2422	1018
PE(20:5/0:0)		500.277	10.11	Lipids	1433484	1158789	1430244	223412	165951	184367	2254932	2250439	1588657	891890	1600564	1774165	133154	93599	161825	150955	110310	102194	3381056	3713529	4182544	1586823	980357	1917406	149586	186402	144043	240163	108642	112334	2604451	2983472	3316782	3933871	2546121	3054953
CouBenBen-Spd		500.6	4.92	Phenolamides	138	184	183	113	182	172	1	1	1	1	1	1	1	1	1	1	1	1	1	1	1	1	1	1	1	1	1	1	1	1	1341	1861	2565	2392	2233	2245
Phellodensin F		503.191	5.53	Flavonoids	217709	219411	179163	107607	77190	140563	32482	30367	28042	31015	38478	58191	488899	519475	472199	465396	411212	431069	139366	140380	128788	394324	335939	520229	345716	375785	286910	287813	510536	333085	291891	244638	280620	225271	265870	274324
LPG18:3(ISO)		505.257	1.21	Lipids	78241	68291	64254	51571	74833	91824	40495	45573	42531	48865	49151	48793	64906	70264	63361	53243	58338	53155	71664	63902	57800	47009	32501	51974	44879	44372	46145	59789	55001	68093	42524	54900	47606	68873	59893	64839
2'',6''-Di-O-acetylononin		515.155	7.49	Other	281176	185139	240063	432216	408448	409138	2052298	2059733	1417029	2144986	2240993	2301582	73565	75617	48729	172540	55763	89347	2282702	2339262	1596000	879515	887894	726064	11436	14329	9287	7445	6575	19824	7564	6561	5229	11709	12883	2105
Cofaryloside		515.285	6.8	Other	19318	6835	10164	9632	2949	12813	1060233	154879	104810	54858	60605	54024	5595	3053	8644	53853	39412	41306	902192	624840	741626	94428	127520	96761	33198	62625	37030	39526	54483	64714	142856	335745	164832	101622	90783	58788
CafBenBen-Spd isomer1		516.6	4.38	Phenolamides	7088	6117	6602	14258	10293	10148	786	763	755	1299	1480	1545	832	827	823	859	822	797	759	738	786	754	725	878	11987	10171	9391	13698	13155	13897	15849	12208	10104	9255	9227	9480
CafBenBen-Spd isomer3		516.6	5.9	Phenolamides	1994	2026	1605	5677	2346	3088	119	131	163	1564	2522	2776	1	1	1	1	1	1	1	1	1	1	1	1	8462	6557	8350	8780	8649	9135	1152	1128	1363	634	818	509
CafBenBen-Spd isomer5		516.6	4.26	Phenolamides	9686	8360	7517	15199	14031	11776	1	1	1	1	1	1	1	1	1	1	1	1	1	1	1	1	1	1	1115	901	971	1695	2020	1894	450	290	206	163	391	424
CafBenBen-Spd isomer2		516.624	5.01	Phenolamides	256	182	157	955	524	498	1	1	1	1	1	1	1	1	1	1	1	1	1	1	1	1	1	1	10817	12005	13301	17507	17208	16622	218	126	192	147	188	186
CafBenBen-Spd isomer4		516.624	5.95	Phenolamides	315	358	289	633	181	240	52	100	40	485	333	478	1	1	1	1	1	1	1	1	1	1	1	1	6180	5281	5590	5690	5125	5573	5886	4074	4266	4634	5051	4607
LPC (18:3/0:0)		518.324	9.87	Lipids	27168088	22039830	29064914	4458490	2551282	4559332	2824874	3734345	1752938	1133245	2636397	2807084	1968499	1137633	2224364	2954186	1880284	2242239	38617852	34911897	47239724	21750254	7508521	18457054	2854894	2779086	2886807	4543015	2156523	2840887	11106803	17193062	18832438	23707352	9714051	11066933
LPC (0:0/18:1)		522.355	10.8	Lipids	1080988	953458	859687	135142	111168	93895	1687364	1645295	1364034	828983	1179012	1336693	262695	218605	358985	191852	211671	223209	1103644	1354112	1422293	767218	462011	661256	101516	185145	89783	120088	97530	94084	1102762	1352419	1430705	2170484	1662216	1759572
Tricin 4'-O-(erythro-β-guaiacylglyceryl) ether		527.155	7.55	Flavonoids	826175	863842	909106	1207204	1281962	931976	38324	49608	37123	230346	152725	119525	427485	336659	264446	888523	790501	681257	34492	30057	35034	61547	38197	44669	1043	495	683	1114	530	965	2393	2992	2226	3261	5790	3103
diCaf-Spm		527.3	4.34	Phenolamides	4819	2524	3958	2865	1363	1274	964	704	732	963	796	858	323419	444944	370139	167491	148083	187119	1194	1031	1296	3956	1238	939	3350	2778	2801	4621	4945	4939	281092	304716	386298	371456	360726	365360
SinFer-Spd		528.6	4.73	Phenolamides	1	1	1	1	1	1	1	1	1	1	1	1	1	1	1	1	1	1	1	1	1	1	1	1	448	6330	959	717	733	625	6798	7844	6910	9519	10073	8896
FerBenBen-Spd isomer1		530.651	6.39	Phenolamides	583	1005	213	1757	868	703	63	37	66	98	198	162	305	371	188	489	320	330	145	128	69	185	110	195	4947	3019	5456	4118	4351	4344	1317	995	1154	783	659	679
FerBenBen-Spd		530.7	3.25	Phenolamides	1	1	1	1	1	1	1	1	1	1	1	1	1	1	1	436	231	299	1382	1147	1296	1577	1804	1405	527	594	666	1925	2010	1993	577	486	454	408	370	357
FerBenBen-Spd isomer2		530.7	4.38	Phenolamides	1520	1273	880	1390	915	913	23	50	12	283	215	160	1335	1274	1445	669	724	757	486	426	367	253	267	194	2016	1778	1476	2321	2297	2260	1171	1152	1258	2176	2262	2348
FerBenBen-Spd isomer3		530.7	4.45	Phenolamides	1	1	1	1	1	1	1	1	1	1	1	1	1	1	1	1	1	1	92671	76981	67415	14408	16966	11922	1	1	1	1	1	1	27880	25396	27120	26064	29346	24541
FerBenBen-Spd isomer4		530.7	4.81	Phenolamides	1030	1178	1027	2473	2458	2343	76	175	78	870	696	594	129	168	173	449	503	435	184	250	163	200	176	177	1	1	1	1	1	1	1	1	1	1	1	1
FerCaf-Spm		541.3	4.69	Phenolamides	1	1	1	1	1	1	1	1	1	1	1	1	42721	59374	38277	61640	76732	82037	1	1	1	1	1	1	1	1	1	1	1	1	104017	123558	152451	162357	161114	165749
CafCinBen-Spd		542.661	4.71	Phenolamides	5090	4838	5002	5535	5580	6081	1	1	1	1	1	1	767	947	651	937	1275	1117	1	1	1	1	1	1	8690	9038	8605	8107	8047	7619	9098	8774	8661	8131	8493	8474
CafCinBen-Spd isomer1		542.7	4.29	Phenolamides	1974	2360	2113	2125	1862	1931	1	1	1	1	1	1	4736	6827	5467	4699	7062	6968	1	1	1	1	1	1	1544	1294	1367	1450	1558	1769	1195	994	1924	1711	1696	1976
tomatidine-xylose		548.394	6.56	Akaloid	1	1	1	1	1	1	1	1	1	1	1	1	1	1	1	1	1	1	1	1	1	1	1	1	3326	3774	5037	10069	10764	9880	7321	6569	8373	11296	11443	11305
Quercetin O-malonylglucoside	C12638	551	5.77	Flavonoids	32715	20471	26783	171734	151499	122166	3878	4459	6229	1	1	1	1	1	1	1	1	1	1	1	1	1	1	1	6774	7325	6013	6135	6428	6310	1347	362	1166	556	680	571
6,8-Di-C-arabionopyranosylluteolin		551.14	5.21	Flavonoids	70007	140614	98526	11966	84615	28580	10616	12721	17225	17729	18945	9318	3979	3147	68450	17986	11853	6159	43590	42712	44808	1205	28845	36811	1	1	1	1	1	1	1	1	1	1	1	1
Cert18:0/c16:0	C00195	556.53	11.23	Lipids	7692	5342	1892	5095022	4896018	5681007	5515758	6131399	6639704	36329	34292	35873	4993743	5038102	4428039	6725833	6322484	6722744	102957	71060	20926	5023091	6930342	4601493	6612895	5255787	6779776	8578	6150	8324	5818807	5824697	4842436	375695	373011	370805
Tricin 4'-O-(beta-guaiacylglyceryl) ether derivative-4		557.165	6.8	Flavonoids	18141	8872	20305	7895	27207	974	5845	4585	4580	3491	3689	6731	2192278	2119258	2156293	1640338	1956505	1925590	17376	13748	18423	42576	26006	119123	6760	6755	14188	9821	8925	9921	1	1	1	1	1	1
Tricin 4'-O-(beta-guaiacylglyceryl) ether derivative-3		557.165	7.68	Flavonoids	83324	68116	78106	96073	78041	84930	133037	147107	143927	133589	142970	129570	104918	83233	101000	63920	82868	67630	308742	349016	415147	189032	113859	166455	5466	9063	13813	14765	13706	13858	19057	17798	16991	16719	9480	15702
Tricin 4'-O-(beta-guaiacylglyceryl) ether derivative-2		557.165	8.15	Flavonoids	349390	483715	362283	343628	301005	378791	843024	874125	798727	760699	426988	537826	96191	117179	58488	134403	69262	77330	611572	892302	479778	230510	382317	303344	280	390	223	865	776	1281	1007	1365	1205	529	1910	1473
Tricin 4'-O-(beta-guaiacylglyceryl) ether derivative-1		557.165	5.92	Flavonoids	34390	44156	35408	23822	27608	15347	92092	97108	91293	30776	51137	41631	87212	82913	86088	96895	87557	70998	96936	87230	84440	107368	121127	102130	13362	14117	15608	25292	10646	17864	85055	61894	83764	139181	226616	147855
CafCinBen-Spd isomer2		558.7	4.28	Phenolamides	29731	29509	30132	26283	28294	27307	1	1	1	1	1	1	1	1	1	1	1	1	1	1	1	1	1	1	5718	6357	6870	9207	8934	9332	1	1	1	1	1	1
CafCinBen-Spd isomer3		558.7	4.7	Phenolamides	94760	103134	84802	104852	95664	94735	171	174	135	1624	2060	2862	1	1	1	1	1	1	1	1	1	1	1	1	158827	212056	188824	134624	134289	126103	125716	133311	147915	87861	91192	81733
C-hexosyl-C-pentosyl-apigenin		565.155	4.96	Flavonoids	17346	20349	15266	24398	38599	45303	6024	4065	4544	6492	11263	799	3959053	4018065	4195437	2653064	2783832	2856505	37851	37911	32987	78283	26743	26046	1	1	1	1	1	1	1	1	1	1	1	1
SinCaf-Spm		571.7	4.73	Phenolamides	281	146	153	105	282	167	1	1	1	1	1	1	1	1	1	1	1	1	1	1	1	1	1	1	405	481	352	490	482	441	683	761	768	1130	1035	917
FerCouBen-Spd		572.7	4.81	Phenolamides	13898	14214	13806	16645	16609	16843	1733	1649	1835	2377	2343	2297	1455	1381	1367	2107	1940	2443	1780	1648	1551	1230	1320	1225	802	730	715	773	827	844	952	954	1104	1230	1100	1131
FerCouBen-Spd isomer1		572.7	4.63	Phenolamides	1	1	1	1	1	1	1	1	1	1	1	1	838	1001	1000	806	780	1067	1	1	1	1	1	1	1	1	1	1	1	1	5921	4691	7433	15149	15264	15969
delta-dehydrotomatine		576.1	6.05	Akaloid	1	1	1	1	1	1	1	1	1	1	1	1	1	1	1	1	1	1	1	1	1	1	1	1	5149	2540	3829	5253	5523	5045	55413	43062	42186	107572	106396	106165
Tomatidenol-O-hexoside		576.3	6.05	Akaloid	1	1	1	1	1	1	1	1	1	1	1	1	1	1	1	1	1	1	1	1	1	1	1	1	7378	3664	6207	6564	7065	6617	82049	60366	59372	140419	139415	139451
delta-dehydrotomatine-a		576.39	6.29	Akaloid	1	1	1	1	1	1	1	1	1	1	1	1	1	1	1	1	1	1	1	1	1	1	1	1	240187	255978	260844	283954	291354	290196	258508	261468	285143	341387	330701	349987
?-tomatine-a		578.3	6.41	Akaloid	1	1	1	1	1	1	1	1	1	1	1	1	1	1	1	1	1	1	1	1	1	1	1	1	793706	805103	864020	1134571	1165952	1144262	831983	818505	884306	1092306	1116092	1116491
delta-tomatine		578.4	6.22	Akaloid	1	1	1	1	1	1	1	1	1	1	1	1	1	1	1	1	1	1	1	1	1	1	1	1	590732	622848	651414	839737	867257	867137	625781	619744	652060	821463	833043	841705
tricin 7-(6-malonylglucoside)		579.134	6.27	Flavonoids	1	1	1	1	1	1	1050	1242	1502	4950	1126	399	138535	139540	138795	219704	185609	147953	1813	1878	2071	1922	825	1	1	1430	2199	931	1	2530	1	1	1	1145	873	2639
Kaempferol-sambubioside		581	5.5	Flavonoids	1	1	1	1	1	1	1	1	1	1	1	1	431	440	445	491	324	469	1	1	1	1	1	1	370	232	450	601	513	481	1	1	1	1	1	1
Kaempferol-sambubioside isomer1		581	5.66	Flavonoids	1	1	1	1	1	1	1	1	1	1	1	1	632	788	682	770	583	709	1	1	1	1	1	1	1321	1117	840	1263	1302	1367	1	1	1	1	1	1
C-pentosyl-luteolin-C-hexoside		581.15	4.91	Flavonoids	95620	72064	97431	93759	84075	84620	20521	19145	22379	32156	31477	14735	14080242	12999886	13279577	13487665	14906058	14426742	164286	257117	200567	415328	222129	190203	26078	12458	14422	9947	9091	9583	5342	5343	4069	2939	4808	17404
FerCinCin-Spd		582.7	3.52	Phenolamides	1	1	1	1	1	1	1	1	1	1	1	1	1	1	1	1	1	1	3523	3459	3297	56338	48755	38412	1	1	1	1	1	1	1	1	1	1	1	1
Cert18:0/c18:0		584.561	12.87	Lipids	37663	42780	26390	3277985	3172781	3868402	3661370	4167124	4490731	57059	73797	51668	3699910	3682941	3363092	4805193	4701394	4962097	135967	77053	26769	3958830	5271420	3688190	4573622	3659638	4748707	15153	27615	10483	3899682	3974686	3323514	37295	34964	37301
FerCafBen-Spd		588.7	4.76	Phenolamides	1	1	1	1	1	1	1	1	1	1	1	1	1	1	1	1	1	1	1	1	1	1	1	1	102	62	69	470	259	236	1235	1136	1567	1453	1471	1502
tomatidine-methyl-glu-a		592.419	5.86	Akaloid	1	1	1	1	1	1	1	1	1	1	1	1	1	1	1	1	1	1	1	1	1	1	1	1	439	309	298	259	413	532	4765	9107	12750	17223	16450	18111
Kaempferol 3-O-rutinoside (Nicotiflorin)	C21833	595.159	5.73	Flavonoids	199	122	182	1589	1790	1495	728	929	273	190	366	353	6854	7237	6181	5257	6147	6520	1324	982	758	1757	1335	1362	2903719	3018214	2824352	3532524	3618391	3561651	120591	156257	178258	46800	47856	46754
Kaempferol-3-galactoside-7-rhamnoside		595.16	5.41	Flavonoids	90987	98487	89387	124348	131512	118968	572	502	442	131	81	144	23891	23894	22439	19089	20682	22824	455	445	420	269	147	172	9156	9672	9585	13965	13415	13753	289	176	200	221	214	116
Kaempferol-3-galactoside-7-rhamnoside isomer1		595.16	5.74	Flavonoids	377054	328840	274000	641696	586776	517114	601	646	656	312	126	38	1046	955	1222	984	1081	931	1109	1531	1066	632	539	768	630058	632762	648310	756547	751541	757221	25186	21335	38587	10685	9966	10659
di-C,C-hexosyl-apigenin		595.166	4.88	Flavonoids	1217910	1267213	1196670	1326244	1477233	1195708	193516	157295	160111	555710	610297	547126	229213	223988	218736	178574	188509	174238	1541	1656	1995	849	752	5669	1478	1286	570	3834	2188	2812	1	1	1	1	1	1
C-hexosyl-apigenin O-hexoside		595.166	5.31	Flavonoids	214402	154781	161476	19361	38404	10281	87960	97501	104220	479302	574936	557338	6024327	5610668	5514546	5634960	5738942	5350710	117724	147696	87753	150610	56540	60759	51495	40203	44709	47450	39682	36745	1	1	1	1	1	1
Quercetin 3-O-beta-D-sambubioside		597	5.22	Flavonoids	1	1	1	1	1	1	1	1	1	1	1	1	642	698	777	1304	670	852	1	1	1	1	1	1	13816	11262	12416	15010	15148	16061	121	175	184	143	200	215
DG34:4(16:1_18:3)		606.509	10.3	Lipids	46162	36113	41137	13158	10947	19520	11607	2275	4457	1092	15992	19115	214550	265376	401344	1162766	1342830	1810854	71819	77443	80287	6722	5857	17170	54590	54611	56481	9325	12619	10020	12767	12079	13455	793	793	793
DG34:3(16:0_18:3)		608.525	10.65	Lipids	733939	521529	627734	290941	892958	1057596	117882	51094	47116	62998	64820	66779	1737659	2588086	2079306	3749781	4382792	4432298	1289552	1311127	1415324	1361552	1535048	1571877	3254471	2596820	2743933	3117875	3067264	3048330	236747	250826	222668	216950	209074	205522
DG34:2(16:0_18:2)		610.541	11.21	Lipids	687513	549021	618267	140600	413155	475058	741249	369527	334420	443022	474508	525568	394755	431991	429684	497818	632035	646229	1643713	1787384	1939995	1520396	1794783	1995330	942426	840009	747205	507815	511217	504917	603882	625661	582104	729499	696674	721935
Kaempferol 3-O-?-D-glucosyl-(1->2)-glucoside		611	5.34	Flavonoids	13943	14227	12225	14579	13926	14297	1	1	1	1	1	1	1002	1284	1217	1145	1204	1458	1	1	1	1	1	1	773	837	781	1091	1314	1444	218	203	312	551	435	560
Quercetin 3-O-rhamnoside-7-O-glucoside	C19796	611	5.47	Flavonoids	18619	12531	11441	14798	6809	12527	28516	33947	29128	1921	14901	23315	42761	34921	42226	39110	28987	56940	22698	21990	21732	69371	52008	32365	9137985	10549573	9207425	10152881	10262964	9844274	4357771	4722348	5758313	2371088	2398642	2332160
di-C-hexosyl-luteolin		611.161	4.81	Flavonoids	439472	414032	469425	456677	478404	453318	5595	4816	5089	11190	9760	5983	20000	20673	11349	20639	20144	19477	14383	15914	17392	9333	7452	7808	73945	58767	61162	88931	54930	69711	9625	7778	8997	4304	9878	12433
C-hexosyl-luteolin O-hexoside		611.161	5.21	Flavonoids	170411	154902	161932	139652	184360	181299	1101	900	1302	3296	1767	2420	119290	78185	78382	63441	81833	78061	1	1	1	1	1	1	496327	414898	426613	487319	416646	495097	1	1	1	1	1	1
6-C-Glucosylkaempferol 3-O-glucoside		611.161	5.03	Flavonoids	197273	240038	297476	212585	402811	222095	2548	3179	2116	2006	3280	2047	5982750	4709358	5578102	4937302	5131029	4294769	18492	22067	26001	32945	24013	11126	14824	19286	6712	19053	4904432	18586	1	1	1	1	1	1
Kaempferol-3-gentiobioside		611.2	5.47	Flavonoids	9194	7727	4742	14877	8257	5398	6304	7084	6044	516	3202	5369	9669	6917	9183	8163	6128	12082	4965	4589	4543	15351	11176	7285	1902764	2247479	1938188	2043207	2078828	2061765	944512	999407	1229921	520081	495687	520661
Cert18:0/c20:0		612.593	14.4	Lipids	50636	67536	63140	386106	388522	443046	541502	588563	594043	80932	72628	93718	398588	394252	385623	685837	584127	621925	230837	122728	19248	494770	702440	556453	525093	398333	531430	20893	17241	8126	449697	441053	355289	32863	35166	22243
SinCinCin-Spd		612.8	4.64	Phenolamides	1	1	1	1	1	1	1	1	1	1	1	1	1	1	1	1	1	1	1	1	1	1	1	1	578	542	815	1069	1118	1195	1	1	1	1	1	1
FerCinBen-Spm		613.8	2.79	Phenolamides	211	168	153	539	887	461	2082	1739	2511	1435	2212	2373	6621	6391	6320	19876	21200	20965	190	181	176	245	267	256	3378	3806	4012	5220	5208	5224	2004	2236	2625	2733	2595	2734
FerCinBen-Spm isomer1		613.8	6.98	Phenolamides	1	1	1	1	1	1	1	1	1	1	1	1	1	1	1	1	1	1	1	1	1	1	1	1	1522	2104	2077	3079	3062	3343	321	314	300	399	396	519
Petunidin-rhamnoside-glucoside		625	5.79	Flavonoids	153	198	176	361	245	358	180	93	141	33	92	63	15631	15907	14443	9318	13283	13780	104	137	231	543	224	318	118775	106761	127864	143220	141370	141886	19351	15046	10152	6329	6064	6327
C-hexosyl-chrysoeriol O-hexoside		625.176	5.39	Flavonoids	48216	40084	51142	12200	32876	44964	26032	25539	33323	33295	22596	34036	2638760	2011693	2218231	2072641	2145556	1727621	116930	175357	111893	208534	62921	86543	1	1	1	1	1	1	1	1	1	1	1	1
Delphinidin 3,5-diglucoside	C16312	627	4.59	Flavonoids	28575	28235	24871	31463	29112	26413	181	34	179	360	193	125	133	116	178	277	213	277	103	93	28	90	85	149	123748	79330	67080	59804	58942	57815	3427	3587	3373	1470	1376	1504
Quercetin 3,5-diglucoside		627	5.14	Flavonoids	1801	1895	1475	2375	1953	1788	1	1	1	1	1	1	224	257	277	454	214	306	1	1	1	1	1	1	2418	1447	1494	1351	1534	1608	110	112	120	174	194	164
Delphinidin 3,7-di-O-beta-D-glucoside		627.1	4.58	Flavonoids	21852	21551	20129	27384	23076	21221	98	219	191	232	192	114	2127	2913	1554	1558	1386	1906	95	157	167	180	182	256	105441	67610	54765	49220	47429	48102	3538	3361	3029	1286	1322	1446
DG36:6(18:3_18:3)		630.509	9.52	Lipids	2894605	1983799	2439202	1479236	6064065	6912495	49524	21817	9003	15055	20319	14038	4441189	4868430	4013948	8698334	13105293	13711115	656819	749933	848766	1256236	1174539	1136984	2917318	2962328	3410795	3242087	3158137	3165101	344562	381804	307321	126931	122618	125500
DG36:5(18:2_18:3)		632.525	10.14	Lipids	3259211	2599516	2929363	904725	4583935	4992558	277274	188404	182759	215795	205381	229217	3078270	4010717	4035104	4473900	6019293	6138412	2531025	2886443	3268773	2122591	2077309	2118430	2552469	2524057	2608127	2684869	2735437	2704873	1662163	1821543	1502783	1254030	1195128	1139407
DG36:3(18:0_18:3)		636.556	11.49	Lipids	88799	66895	77847	154852	287670	370247	216565	159364	172804	3444	13135	9549	523359	617501	633627	558143	635613	693105	114378	102367	132106	1143972	1166486	1403805	186879	238911	210262	287596	282979	300687	82672	73404	91941	42403	23135	31144
Cert18:1/c22:1		636.593	13.85	Lipids	170497	170380	202002	820701	855704	800778	188080	223275	179613	89222	99655	105693	734203	680752	764548	593342	716226	629370	109993	58923	75862	84496	96127	100083	189118	175626	154915	8066	9133	16525	174601	195622	193966	23202	23738	21863
Tricin O-rutinoside		639.192	5.88	Flavonoids	108980	144925	94594	100119	137273	95448	125215	133794	109737	258411	279737	253526	2116445	2120399	2124234	1747315	2147891	2136074	96875	100188	99617	225455	218476	253501	7755	13134	5518	6842	2473	3834	1	1	1	1	1	1
Cert18:0/c22:0		640.624	15.79	Lipids	533156	599745	726789	768879	764403	766260	584879	561196	490646	223519	225632	245951	550945	485288	517603	713133	645550	588553	328219	203185	16723	438336	561745	560362	23030	189366	15533	61601	62733	55923	336267	52975	50071	269483	256895	266177
Cert18:0/c23:0		654.639	16.43	Lipids	145247	163567	202853	196694	194220	171640	205234	220559	161989	110497	132200	129420	273904	270780	267666	396601	338308	299183	241621	291104	12800	575735	724085	753480	17043	22761	41758	39996	39243	34687	52900	61633	61180	134586	146634	138597
Tricin O-hexosyl-O-hexoside ismoer-3		655.187	5.66	Flavonoids	4679	9713	11165	8699	7765	6145	4469	6175	6128	17519	15326	14418	72207	84116	84587	108078	96097	108435	11986	16717	15584	13967	24046	10005	1	1	1	1	1	1	1	1	1	1	1	1
Tricin O-hexosyl-O-hexoside ismoer-2		655.187	5.79	Flavonoids	16122	18877	12392	8538	13177	7873	1692	1051	1263	2958	3457	1409	359486	371390	377961	211268	297596	317256	9826	8236	7753	19252	13477	15120	1	1	1	1	1	1	1	1	1	1	1	1
Tricin 4'-O-(syringyl alcohol) ether 5-O-hexoside ismoer3		659.197	6.32	Flavonoids	3884	2740	3209	1204	1258	1705	1440	1052	1296	952	911	3309	231225	224102	228140	201360	238899	222563	1713	2516	2278	12091	5837	1583	1	1	1	1	1	1	1	1	1	1	1	1
Tricin 4'-O-(syringyl alcohol) ether 5-O-hexoside ismoer-2		659.197	6.21	Flavonoids	3066	4937	2714	3184	1824	2525	1	1	1	1	1	1	187888	181283	171261	158557	192860	180712	6330	5722	5724	8855	1465	3318	21650	28481	27019	34869	50397	36724	11923	13987	15734	10404	12400	15482
Tricin 4'-O-(syringyl alcohol) ether 5-O-hexoside ismoer-1		659.197	6.06	Flavonoids	1947	1892	2931	3828	4544	5429	4273	4275	5783	7709	821	4306	4682	4687	7442	30013	21502	7988	56204	44796	38534	20025	13913	22659	1	1	1	1	1	1	1	1	1	1	1	1
Tricin 4'-O-(syringyl alcohol) ether 5-O-hexoside		659.197	6.64	Flavonoids	18584	21097	23575	18148	14605	18288	2718	1498	1926	967	728	755	123613	101974	94432	66700	108226	121224	1906	1706	2592	3530	2457	5942	1	1	1	1	1	1	1	1	1	1	1	1
PA34:3(16:0/18:3)		669.45	8.4	Lipids	461971	396148	476236	242554	84146	353559	914750	812727	758672	1082467	887513	769436	30871	39969	36948	177243	180754	445000	1696232	1418634	1385992	1630481	1483360	1320847	314029	92595	91260	72932	81614	83435	585232	710085	495532	576870	543169	553656
PA34:2(16:0/18:2)		671.466	9.03	Lipids	683272	689755	951689	262607	88210	439013	15320570	13564361	12452637	10010902	8590357	7496718	24626	56580	55924	103641	81196	239818	2328114	1958164	1996783	3244344	2828685	2837514	201077	62069	71413	77615	69831	67461	3375189	4123337	2644248	3164106	3136844	3091735
Tricin 7-diglucuronoside		683.145	5.49	Flavonoids	1000260	1038537	1040434	888136	864550	840622	48870	39950	51030	83162	87740	92955	7555	5807	3262	7293	5758	14552	2388	2285	2553	11529	1547	11764	1188	1788	1492	2217	1080	1759	8267	8754	7118	6857	1418	8107
Tricin 4'-O-(beta-guaiacylglyceryl) ether 5-O-hexoside ismoer-4		689.208	6.24	Flavonoids	71950	81811	77341	53724	50071	45065	2257	1506	1504	2674	1367	3551	1021746	942906	1015614	751353	993164	954048	8130	10155	9742	34955	28288	15635	1	1	1	1	1	1	1	1	1	1	1	1
Tricin 4'-O-(beta-guaiacylglyceryl) ether 5-O-hexoside ismoer-2		689.208	6.69	Flavonoids	82209	102082	89690	64614	69340	41923	3970	3899	2475	18405	20263	21444	336447	283173	309938	186011	328607	267692	2646	4874	3469	7544	5984	8278	1	1	1	1	1	1	1	1	1	1	1	1
Tricin 4'-O-(beta-guaiacylglyceryl) ether 5-O-hexoside ismoer-1		689.208	6.39	Flavonoids	15039	20116	20322	15273	16587	14464	1105	1661	2259	2599	187	948	942058	904662	928519	692528	924059	869945	19776	20454	13994	41170	31589	18041	1	1	1	1	1	1	1	1	1	1	1	1
Tricin 4'-O-(beta-guaiacylglyceryl) ether 5-O-hexoside		689.208	5.94	Flavonoids	71429	78420	81724	72784	77335	57493	4785	3725	5843	6870	6762	6493	35598	32525	32754	113000	74835	57756	4286	5013	3897	1584	3835	1547	1	1	1	1	1	1	1	1	1	1	1	1
SinFerBen-Spm		689.8	4.34	Phenolamides	1	1	1	1	1	1	1	1	1	1	1	1	1	1	1	1	1	1	1	1	1	1	1	1	2333	3626	4498	5194	5379	4889	30169	40298	40540	59824	57500	60933
PA36:5(18:2/18:3)		693.45	7.84	Lipids	357983	380140	467948	100632	65695	233119	738778	814410	707130	1400188	1193628	1035234	79648	92351	74638	104834	161731	220117	1429131	1312381	1249502	1170854	1100443	964044	61084	24344	26750	112704	111830	107605	493777	920561	449441	8266426	8075130	8102617
PA36:4(18:2/18:2)		695.466	8.47	Lipids	448764	528082	750461	188975	85164	241876	14055392	14115711	12664510	10864447	9521895	8741206	26888	63716	52129	62853	60178	164716	2318899	2138984	2128600	2764229	2527455	2551648	79156	38793	24330	22588	16850	15824	3040521	3854864	2855928	2302544	2013313	2266115
Tricin O-sinapoylhexoside		699.192	6.72	Flavonoids	7855	8047	8240	9950	9692	9434	5386	6209	7032	29399	35470	23328	119940	113746	96717	192050	184170	189389	13045	19014	12346	25125	30698	30735	1	1	1	1	1	1	16905	10361	15113	15686	5613	11609
PG32:1(16:0/16:1)		719.487	8.63	Lipids	1544247	2231672	2875408	2311008	2193175	2663400	8046	10102	13583	2257	2918	2278	18668702	21693174	17920028	14749492	13517054	15257649	17345	13830	18056	29472	20129	33964	2032513	1659755	1722193	2334075	2279420	2304047	6279	11051	13125	13556	13330	9751
PG32:0(16:0/16:0)		721.503	8.93	Lipids	2557754	3128421	3962638	6054463	6752128	6406606	1174169	1317346	1170204	543410	640599	729590	4355357	4187731	4071128	2982115	4030628	3582290	1137596	986196	939052	334992	360408	343051	1132648	791336	758725	1284969	1236715	1235127	629191	713219	659546	544351	523470	499944
PG33:0(16:0/17:0)		735.518	9.38	Lipids	25555	30073	40585	38514	56852	37130	21968	14293	22638	14625	10513	11064	81809	91059	81578	102958	117218	119476	41852	37110	39496	45119	36548	40500	13057	10088	20781	30568	31076	31251	227407	248271	249818	159241	158265	151423
C-hexosyl-apigenin O-p-coumaroylhexoside		741.203	5.74	Flavonoids	3748	2903	525	2951	3896	3309	1	1	1	1	1	1	3205955	3382589	3206729	2308957	2522532	2719162	31878	27775	35981	44339	23611	25895	1	1	1	1	1	1	1	1	1	1	1	1
Quercetin-xylosylrutinoside		743	5.21	Flavonoids	1	1	1	1	1	1	1	1	1	1	1	1	1	1	1	1	1	1	1	1	1	1	1	1	9057	7760	7837	11023	10553	10761	218	105	162	50	42	94
PG34:3(16:1/18:2)		743.487	8.12	Lipids	374060	525475	674208	5001706	6865395	5790382	222251	266931	230342	8463	9376	6751	5416583	5638096	5244102	4290364	5456641	4733439	89692	99016	95111	762843	850489	712858	7525496	680670	7066575	6468218	6600040	6677003	189102	239766	237211	10910	18320	15789
PG34:2(16:0/18:2)		745.503	8.43	Lipids	1697692	2440359	3117636	3847013	4314397	4067265	6406573	7382847	5879845	2731644	3103675	3353615	1554636	1332396	1401227	1184304	1486266	1484688	3107415	3240399	3004147	1590105	1625594	1628218	944518	839094	664156	1385759	1392603	1378517	1219305	1464806	1455754	1486595	1476309	1485326
PG34:1(16:0/18:1)	C13883	747.518	9.08	Lipids	382696	538983	709128	837044	855930	907231	156972	268350	232123	85611	109556	114721	957676	899671	913286	703459	570461	643478	446282	431487	385641	479130	496818	501473	655384	568846	495278	1194023	1189626	1212006	118272	126470	130111	159803	151621	146296
Cyanidin 3-coumaroylglucoside 5-glucoside		757	4.78	Flavonoids	1	1	1	1	1	1	1	1	1	1	1	1	1	1	1	1	1	1	1	1	1	1	1	1	26774	22324	25929	45882	46512	45609	197	264	371	131	194	169
C-hexosyl-luteolin O-p-coumaroylhexoside		757.197	5.39	Flavonoids	13837	13107	15030	8008	19306	16991	5241	5708	4774	6061	1883	3354	4439768	4113102	4297382	3342622	4056607	4135760	16445	17778	16155	19052	15407	9099	35975	32236	26509	40325	16222	15638	1	1	1	1	1	1
MGDG34:4(16:1/18:3)		768.562	8.65	Lipids	365649	440621	565774	746585	1020237	825037	396223	915483	736815	449007	477233	634420	2344073	2431304	2348833	1700641	1915206	1844332	2491898	2334121	2391548	1534399	1727003	1785411	4068114	4813193	4451501	5265771	5145288	5099533	1451016	1459930	1442259	1895096	1908919	1848989
MGDG34:3(16:0/18:3)		770.578	9.42	Lipids	6792771	6900274	7254823	11063173	13432582	11146185	828537	1519746	1344335	1419899	1448699	1622743	24267088	28127132	25028876	17548356	17801936	18546358	4832225	4331566	4273379	2393819	2211574	3990960	21559602	21697362	20857546	17983950	17571730	17576776	17897876	16493793	15113377	16363834	16026932	16062343
C-hexosyl-apigenin O-feruloylhexoside		771.213	5.74	Flavonoids	9764	7967	7369	1125	2485	5446	2895	1702	1805	1173	1115	494	4680712	4490792	4488358	4395010	4870091	4948798	271840	348754	194927	319129	118905	141390	3506	2684	3873	7011	1753	1973	1	1	1	1	1	1
PG36:3(18:1/18:2)		771.518	8.6	Lipids	4672	8264	6115	44273	60090	52495	216679	284144	266058	15337	19661	20112	95134	94872	75330	67760	59950	78832	38076	42088	31790	86509	66266	65177	393906	447894	447317	291334	284810	290521	185909	216030	202956	4959	6330	5798
MGDG34:2(16:0/18:2)		772.593	10.02	Lipids	2815344	3783471	4649796	5555909	6829660	5513132	6001604	10436989	8936041	6806216	6426634	6821758	11862630	12307470	11989868	7494083	8906377	8829569	13524070	12817494	13682418	4917205	4767836	4992394	9619979	10840747	9546073	12045203	11875773	11895166	115524032	91866704	91410920	88908632	88263328	87901848
Delphinidin-3-rutinoside-7-glucoside		773	4.58	Flavonoids	1	1	1	1	1	1	1	1	1	1	1	1	1	1	1	1	1	1	1	1	1	1	1	1	180013	107698	120682	150974	148120	148450	4783	3926	3966	2039	1919	2206
MGDG34:1(16:0/18:1)		774.609	10.63	Lipids	359937	465988	622094	355954	382845	329538	535656	756669	677656	396764	390102	429414	1546565	1615260	1693597	1134124	1128259	1193056	2319600	2080128	2094379	1609944	1601048	1795169	2696465	2984196	2546995	3504424	3479469	3516239	3713634	3248894	3486500	4297913	4282235	4163195
petunidin 6-C-hexoside 8-C-hexoside-O-hexoside		787.1	4.08	Flavonoids	1	1	1	1	1	1	1	1	1	1	1	1	1	1	1	1	1	1	1	1	1	1	1	1	77951	76410	92611	156740	158892	155884	314	156	142	221	303	175
C-hexosyl-luteolin O-feruloylhexoside		787.208	5.41	Flavonoids	31209	23467	26164	14664	16397	13249	23488	17115	20301	14382	15964	16980	1669165	1651119	1669249	1911994	2126282	2059281	22900	21748	22145	40081	17243	19974	5074	2320	2444	7292	8043	11205	1	1	1	1	1	1
MGDG36:6(18:3/18:3)		792.562	8.26	Lipids	70690208	73968352	78728248	106022040	124379616	114345256	3104887	4979945	4047524	3315168	3188793	3270242	161248640	161654240	157929248	145438528	141036912	141051936	7209134	7087207	7222433	3024522	2859939	2794957	83837864	84006872	87136024	73245272	72185512	71946512	2642301	3059755	2999353	3639095	3626383	3539360
TG46:2(TG 16:2_16:0_14:0)		792.708	14.71	Lipids	121772	135393	137417	23038	29035	29647	86853	60459	66889	52118	57468	69370	60167	65171	61902	31599	35291	6864	165855	143583	105951	12878	2231	13642	56208	66635	61421.5	172069	179970	178352	328236	339475	241723	126405	130108	127141
MGDG36:5(18:2/18:3)		794.578	8.89	Lipids	7797787	8914013	10195992	12661293	17422548	14001067	1080654	1749684	1390950	1026174	849275	844678	46177252	43466040	45061328	47202792	48262572	46621148	1068609	1057083	1078300	563692	523263	617834	15479119	15491194	17550138	22936530	22527332	22375012	5031432	5022536	4682059	2245880	2205314	2228235
TG46:1(TG 16:0_16:1_14:0)		794.723	15.05	Lipids	158858	140735	128847	133273	133380	182056	82832	73638	85425	59912	64944	102687	248141	297825	272983	170013	188635	188887	254614	180704	164624	220972	294279	249789	163823	120085	149659	247967	242400	230249	252394	198111	173699	185568	175842	179589
MGDG36:4(18:1/18:3)		796.593	9.51	Lipids	3119237	3670821	4246731	4840618	5403579	4736342	2623602	3650574	3015154	1571135	1502024	1502292	15500546	13245390	14871904	13432599	15276478	13988534	1817285	1706869	1643353	825294	820403	899016	5335557	5770939	5752863	7991610	7877046	7859002	18833382	15540400	15826476	3339559	3288946	3230311
MGDG36:3(18:0/18:3)		798.609	10.32	Lipids	697197	780293	887125	1275997	1456819	1505239	557843	960853	809135	74556	82600	82775	4718954	5173682	4504357	2337236	2118517	2455739	925005	788540	739107	847828	779027	707600	1940394	2311350	2113009	2045608	2033530	2068219	4086556	3819245	4311505	1119965	1122566	269546
SQDG32:0(16:0/16:0)		812.555	8.53	Lipids	7954336	5847390	9438027	239823	252398	166981	34105	10150	17097	428451	297559	653527	79706	56975	58020	128918	72588	62191	364042	312452	354157	39259	44972	21941	3409521	3355356	3130587	7685417	7310324	7027406	133889	87339	91228	180288	171425	165266
TG48:3(16:0_14:0_18:3)		818.723	14.77	Lipids	127191	101349	94954	155330	133724	138719	87799	86091	102916	34402	33701	44475	157922	196413	177167	149624	161162	144046	217362	189950	220002	383940	478958	436726	258925	172501	163432	1313924	1270328	1228878	347898	299110	212044	153930	180828	168404
TG48:2(16:0_14:0_18:2)		820.739	15.1	Lipids	195863	163790	212149	91435	103084	125731	65303	64670	56485	108541	107435	162625	402895	448078	425486	285637	288660	327978	572928	488481	556494	282733	405353	339368	926897	835363	696876	701630	752862	724468	367506	338802	232876	422806	460531	413151
triSin-Spm		821.9	4.42	Phenolamides	1	1	1	1	1	1	1	1	1	1	1	1	1	1	1	1	1	1	1	1	1	1	1	1	10889	15603	6176	7713	7380	7976	65302	74794	75703	138805	136700	139708
TG48:1(16:0_16:0_16:1)		822.755	15.47	Lipids	205072	190823	187394	195615	200610	219923	191703	178347	183780	99799	110317	129011	336005	448957	392481	221898	332164	313735	370931	298598	311422	622779	754003	669652	539529	448521	402833	554058	563185	676206	800123	657706	481853	284558	279712	256347
TG48:0(16:0_16:0_16:0)		824.77	15.78	Lipids	260436	242324	240652	169027	244184	258535	188992	197695	202366	76846	97281	111259	281527	349039	315283	299671	352853	305089	349473	375693	496580	503097	673382	557903	700419	636616	536318	455473	444437	434418	622432	490860	369275	154162	154585	164026
GlcCerd18:1/h24:0		828.692	15.23	Lipids	109786	120113	133909	141278	101764	87321	405629	475442	418525	253219	254808	257255	92356	91916	92974	77488	106493	97077	259503	120902	172032	96288	73148	74104	321033	292249	294050	311310	349621	330263	440925	460601	483993	436309	417020	454111
TG49:4		830.723	14.69	Lipids	49178	38906	19021	177710	179056	195471	279520	204222	222187	2259	4129	1646	192454	207105	199779	327251	246481	186225	135194	152709	168612	238079	249895	225870	269382	271215	252093	378787	401507	405522	286992	261303	241008	64263	80194	59652
PI34:3(16:0/18:3)		831.503	7.55	Lipids	657648	583102	665796	462759	451762	477441	244619	235829	255649	173655	179440	269502	830059	946577	858650	2508168	2552965	2561815	1611061	1288873	1434902	982441	1366713	1269641	643095	610033	676158	1113741	1014031	987394	674264	621441	647852	928688	844843	814759
TG49:3(15:1_16:0_18:2)		832.739	15	Lipids	108701	100234	86761	295091	323911	34339	22227	14165	16836	38519	38294	52136	109180	134803	121991	55944	146755	148803	347100	351692	422328	294973	324419	361586	423611	378578	314024	642278	640651	640530	235696	202324	156358	337388	330182	329122
PI34:2(16:0/18:2)		833.519	8.17	Lipids	904217	946431	925324	696532	706044	676604	4202502	4706281	4833240	2043749	2401826	3708302	1296602	1122355	1144684	1792753	2287235	2105351	3002369	2572450	2889971	1537649	2107000	2126692	451499	445785	457214	573282	500650	496983	3536287	3152501	3344394	4496280	4045434	3977093
SQDG34:3(16:0/18:3)		834.54	7.47	Lipids	4224815	3858615	5191890	1476780	1588587	1207417	54005	72270	40626	103456	47726	141761	677322	555556	508666	354692	458133	432138	603445	565287	594279	42139	60615	54792	5532269	4836989	4934663	5452389	5299796	5149396	161283	194713	181783	124835	121710	116513
TG49:2(16:0_16:1_17:1)		834.755	15.3	Lipids	177235	149555	147711	56244	83220	106269	119124	98976	81254	84867	67639	95902	327938	374177	351057	232728	314582	319368	607119	574504	696617	478340	600769	580495	682340	585182	476636	392506	395292	386730	568315	548169	440000	571506	573924	565200
SQDG34:2(16:0/18:2)		836.555	8.05	Lipids	1194011	1233676	1913363	205454	221757	185338	412734	648598	617446	146399	111094	169860	200335	166061	154522	174276	212138	185276	1078137	1055792	1016297	136038	162001	169337	2485223	2289760	2463927	4269098	4103267	4006827	694240	704949	868179	416055	400313	376102
TG49:1(16:0_16:1_17:0)		836.77	15.63	Lipids	155452	134988	129159	96733	162823	175658	154067	108855	126700	63345	97154	84308	318642	351622	335132	218064	271451	247644	216643	191156	184607	716681	865350	832544	363879	368833	279491	183205	178101	207389	1176745	1048243	810003	183841	189645	167571
TG50:6(16:0_16:3_18:3)		840.708	14.08	Lipids	78517	53761	29717	30901	42239	41791	49745	37406	46859	20740	19751	17096	168089	106917	137503	68981	91072	83213	95720	103100	123114	185497	229181	205219	123254	112042	92554	9316701	9302562	9464853	218262	161435	139335	90985	85781	105535
TG50:5(14:0_18:2_18:3)		842.723	14.44	Lipids	159093	118096	70806	56770	85128	105556	4580	12410	30033	4829	6980	5579	306398	449145	377771	702698	739931	898571	274698	282395	349692	222644	295395	286773	6370620	6390833	4824719	5515729	5364046	5234914	223326	167553	154777	466594	461082	425617
TG50:4(14:0_18:2_18:2)		844.739	14.79	Lipids	240913	154317	131654	30179	92352	97715	26989	16723	23236	36200	32334	45186	528054	673727	600890	632386	832626	938894	528589	587741	677199	531226	673238	685068	4175487	4271553	3289651	4257178	4010370	4201266	863600	653661	538906	898114	829168	808552
GlcCert18:0/h24:0		846.703	15.39	Lipids	49933	57825	65709	593762	601608	593350	965781	1196893	990692	170004	190552	198165	620325	568774	610569	638160	658555	599443	225292	97242	125632	397304	401471	404220	301748	272025	272834	13321	10149	10457	412515	408823	416509	11575	11183	11354
TG50:3(16:0_16:0_18:3)		846.755	15.19	Lipids	1182530	832173	509806	58837	122761	178353	121991	76111	90876	89756	75539	101248	656314	623926	640120	434513	435320	449736	2575167	2644487	3217804	1147303	1445615	1377964	3597684	3282542	2891701	21685560	21503246	21474538	1882473	1363275	1213204	1131773	1097734	1140065
TG50:2(16:0_16:0_18:2)		848.77	15.5	Lipids	1646088	1196878	859373	339375	696415	894440	307426	185851	218769	269261	301049	389532	2197813	3182538	2690175	3121355	3545568	3648587	4211927	4802184	6247065	2446009	2813329	2514496	23999536	22242242	18099758	12137911	11904703	12153651	1930481	1854602	1561810	2900859	3067449	3078252
TG50:1(16:0_16:0_18:1)		850.786	15.8	Lipids	308890	256497	234183	497653	907652	1044391	1428385	848307	920758	116725	115343	147194	2784236	3316826	3050531	2113019	2749620	2775306	739401	889970	1176485	3732022	4173229	3974645	13475181	13486564	9929448	2143211	2162044	2099384	5682853	5213228	4358033	392166	369658	384943
TG51:7(15:1_18:3_18:3)		852.708	13.99	Lipids	48135	42725	30031	182648	157412	145129	446198	318095	266335	4029	857	2726	150546	198312	174429	146991	121265	103125	63781	64982	75694	175726	166796	151459	185632	208665	178490	485844	494691	470939	216631	189108	181306	58827	58099	53652
TG50:0(16:0_16:0_18:0)		852.801	16.13	Lipids	129255	160356	198897	158550	222563	243482	217560	185463	213209	139129	133263	196183	595828	680551	638189	512859	547879	567545	201312	145313	300193	1708424	1946927	1935718	1837389	1904233	1435459	318900	314016	315592	669256	425566	517733	120693	137819	129593
TG51:5(15:1_18:2_18:2)		856.739	14.69	Lipids	357020	257394	159195	50167	100511	100904	39556	29723	27406	55152	61015	82233	785435	1065486	925460	1368539	1787733	1976026	822132	871899	1160293	615640	731662	731740	1316452	1238619	1034027	1715592	1729609	1664713	1543281	1294977	859439	2319382	2296562	2267513
PI36:4(18:2/18:2)		857.519	7.64	Lipids	36351	35684	36017	15385	16354	18205	431770	478565	479231	175715	210201	325567	47476	36210	36950	34793	47536	48902	231168	197877	204038	129550	179029	182860	1492.5	2654	1331	16895	18962	18625	225887	221199	223543	280731	279033	261188
TG51:4(15:0_18:2_18:2)		858.755	15	Lipids	159541	128576	91058	66290	150662	142006	290842	168606	217063	64060	66695	84920	1447797	1568582	1508189	1370214	2060447	2181303	744314	820128	1056570	1513008	1831499	1927008	1665808	1656611	1283373	1070902	1069361	1049392	5953786	4967958	3436011	2341611	2328055	2287350
Tricin 7-[feruloyl-(->2)-glucuronyl-(1->2)-glucuronide]		859.193	5.99	Flavonoids	1	1	1	1	1	1	1565	1389	1143	370	221	111	1427	1308	698	2201	953	5494	711	780	568	16321	1	16561	550	1	552	172	1	970	1	1	1	239	116	1
SQDG36:4(18:3/18:1)		860.555	7.55	Lipids	294745	337084	465876	11146	11055	7554	59967	89094	64276	84870	74038	140099	2481	3135	2330	1959	1444	3066	134303	107255	109606	12619	9417	9282	158150	167178	142945	297403	310206	291962	107350	103881	108876	152453	144229	144483
TG51:3(16:0_17:0_18:3)		860.77	15.38	Lipids	104904	73511	83026	54921	106472	84776	307808	217902	237640	20571	44792	48111	857560	864665	861112	587751	897600	962309	354344	358471	472540	1905249	2363482	2473148	1018513	1053263	767825	1235495	1222741	1196640	6273103	4976246	3750713	704694	691383	699514
PI36:2(18:0/18:2)		861.55	9.08	Lipids	38176	40200	51951	74780	82154	84388	271409	279463	265181	150902	166806	276873	159783	164827	186277	164178	168288	151557	169977	146738	172342	97939	117216	121407	43155	44892	41418	36609	32956	25737	248729	227707	238218	540312	488961	486996
TG52:9(16:3_18:3_18:3)		862.692	13.41	Lipids	47128	24774	25874	44179	28760	38242	67543	72669	45394	4408	15200	21471	112485	125031	118758	80798	81277	90398	9823	3236	4525	238851	250014	237921	127870	187856	105953	11584073	11323867	11187866	587191	556949	478003	10592	5780	40559
TG51:2(16:0_17:0_18:2)		862.786	15.68	Lipids	119743	97757	88807	44940	85934	85632	78567	45465	61353	47603	47554	78751	404452	509567	457009	402719	497463	514403	356736	374912	419088	921204	1092882	1216677	1000917	1167730	776526	641599	629138	612856	1436204	1375664	1072432	1624415	1589769	1611571
TG51:1(16:0_17:0_18:1)		864.801	15.98	Lipids	57038	49682	52060	83612	82456	125597	94721	104010	114795	32464	29796	73713	253249	305475	279362	203151	245061	241262	93310	91734	109383	492379	592680	586459	468010	606003	370222	111492	103240	114127	3465482	3163254	2517580	109061	103151	114532
TG52:6(16:1_18:2_18:3)		868.739	14.56	Lipids	6603418	4350439	2142577	65109	42277	64629	17704	8446	16581	59495	59065	78093	34418	60681	47549.5	113329	139081	148309	3770408	4164621	5066969	21505	27959	31929	8344845	8546319	7012122	50922076	50840048	50419176	33892	20857	30140	3345151	3253885	3236679
TG52:5(16:0_18:2_18:3)		870.755	14.89	Lipids	13459508	9357066	5134288	1466794	3108454	4595325	218149	106530	104316	569988	621654	762583	13422360	20892800	17157580	34302164	37263964	38701788	13434393	15047330	17975492	6887590	8712972	7309565	50921988	49922348	44817332	45813056	45903140	46048980	6391675	5634546	4559437	12585898	12525815	12414210
?2-tomatidine-a		872.3	6.41	Akaloid	1	1	1	1	1	1	1	1	1	1	1	1	1	1	1	1	1	1	1	1	1	1	1	1	19403	20396	21086	24972	25998	25412	16935	16530	18321	18624	19897	19250
TG52:4(16:0_18:2_18:2)		872.77	15.2	Lipids	11783244	8413442	5208881	2370620	5853490	7930337	2334354	1046113	1239791	2218768	2540221	3231049	24876040	30387708	27631874	33532778	41811140	42689592	14834071	17305292	21835526	17445020	20009786	19947398	51767220	52552520	44459696	21151860	20845536	20798208	22046022	21582084	17939256	21729468	21355866	21372076
TG52:3(16:0_18:1_18:2)		874.786	15.53	Lipids	1807503	1333051	948859	1738147	4186278	5210687	14732709	7316683	8965175	231301	213781	295737	18428220	18982638	18705429	14221213	20690672	21233022	3315753	3965221	5258075	19823322	22422438	22786552	21338968	23653546	17991306	7874681	7771574	7669133	41404632	36336900	32794228	1593792	1596906	1574113
TG52:1(16:0_18:0_18:1)		878.817	16.16	Lipids	172121	138522	134437	509598	792183	1105963	1147960	729594	862772	155199	162788	194453	4379947	4653381	4516664	3126185	3944495	4276201	320236	364196	471863	9229431	10504337	11105120	7134621	8155623	6097350	618221	599486	606411	2771436	2294230	2194023	235003	235227	235607
TG53:7(17:1_18:3_18:3)		880.739	14.36	Lipids	136435	334647	288412	112701	116597	174932	441062	341907	363021	24270	10216	8247	379727	425811	402769	243941	246194	267375	226863	247334	262905	854932	912003	870496	1630308	2125883	1319421	1008579	948846	927319	1021488	997997	785843	589294	573129	535040
TG52:0(16:0_18:0_18:0)		880.833	16.46	Lipids	115935	71332	102290	99496	119367	130595	243816	207693	208816	634248	472688	858792	263118	325553	294335	220668	217512	212457	173433	98140	172664	486245	621307	627724	419910	563275	333711	127825	146530	168177	455520	325817	304239	126786	120477	108592
TG53:6(17:2_18:2_18:2)		882.755	14.71	Lipids	247889	166999	112412	35213	62143	83151	29323	57187	272839	30544	33545	42315	252017	329631	290824	472306	598189	639404	349158	381012	468411	455969	613401	617548	831241	847882	729482	3181114	3178956	2752376	1383985	1076564	800962	4032274	3987636	3970576
TG53:5(17:1_18:2_18:2)		884.77	15.1	Lipids	246185	167183	108372	101812	171861	182267	155475	122542	134717	48436	42766	53644	810207	1144036	977121	2040352	2413157	2535607	590961	580023	796435	872407	1056204	1089463	2557181	2701193	2221301	1893664	1851410	1858177	5765227	5238739	4406412	5801544	5748121	5774048
TG53:4(17:1_18:1_18:2)		886.786	15.4	Lipids	211251	151083	100504	70290	175554	167119	133010	69553	90099	89965	99137	118907	1050334	1329252	1189793	1665974	2332819	2329070	505300	535003	693318	973603	1138150	1203483	1504364	1871787	1204157	879640	853348	859281	15662678	13305175	9724678	8445403	8269777	8220097
TG53:3(17:0_18:1_18:2)		888.801	15.72	Lipids	78353	68451	57654	62391	112596	104910	289658	159088	176373	29451	34876	36554	689584	736058	712821	612764	918175	937947	227035	239426	297828	891488	1035830	1089205	677960	939648	549893	479643	486051	496741	24005898	18667234	14768288	560251	567582	584806
TG54:9(TG 18:3_18:3_18:3)		890.723	13.88	Lipids	18265142	11821115	5346074	9089	14813	17593	18261	14416	11354	15448	25379	31173	89873	109936	128054	67319	67262	68035	1508946	1783977	2134116	165690	164431	141661	229436	269836	176367	37514116	37389840	36902552	320219	278905	263371	1211180	1177552	1166985
TG53:2(17:1_18:0_18:1)		890.817	16.05	Lipids	50269	47741	55599	22146	33727	63193	63758	38899	44348	42333	44657	62248	224122	279736	251929	194554	233832	237208	236735	241396	318114	450323	499485	504319	326662	437036	249754	167966	163651	159908	1013248	895841	741291	524954	515743	516961
TG54:8(TG 18:3_18:2_18:3)		892.739	14.24	Lipids	34752000	24723910	12730738	4398276	9240977	11601750	59301	46957	35496	251870	285404	336762	15075620	24300710	20598826	53655676	61195276	62573072	7238215	8668473	11109868	2936612	3753539	3135211	25817952	25592688	25390852	39335564	38783052	38719796	3358989	2839488	1818629	10787123	10538920	10561932
TG54:7(TG 18:2_18:2_18:3)		894.755	14.57	Lipids	36067856	26564422	16036403	6637103	16581630	20706926	533262	229631	267761	1766897	1912991	2167930	30938598	39581108	38935116	54047072	63880728	65914748	14727255	17899034	22457152	11370894	13691210	12376900	31651646	31856436	29398752	24273902	24220128	23982800	30429430	22813598	16635656	27992406	27938142	27799836
TG54:6(TG 18:1_18:2_18:3)		896.77	14.9	Lipids	22479416	16461628	10362789	5345499	14765990	18176424	5982729	2891681	3450485	5260818	6322016	8314272	34001920	36578992	35290456	31063362	41338304	42762164	14353753	17077476	21530898	21829532	25075590	22973206	22633686	24179352	20719292	18880538	18694558	18687390	66998040	53864312	45869884	29708766	29098668	29302778
TG54:5(TG 18:2_18:0_18:3)		898.786	15.25	Lipids	6075683	4377979	3101399	3320317	7508131	10203597	31917162	18198010	23228624	554811	587324	839127	22481590	22575710	22528650	16202715	21096512	22385664	4916603	5697614	7545313	22020520	25274352	23903672	14823094	16584636	13169085	10140327	9868531	9836845	65176404	51947240	46353556	5590857	5507444	5516670
Hydroxyl-a-Solasonine		900.495	6.25	Akaloid	1	1	1	1	1	1	1	1	1	1	1	1	1	1	1	1	1	1	1	1	1	1	1	1	2172	2448	2174	2482	2539	2579	2576	2933	3443	3635	3509	3739
TG54:4(TG 18:1_18:2_18:1)		900.801	15.6	Lipids	2348828	1694335	1142825	1048743	2154632	3664131	3899805	2311488	3373213	546946	615958	766568	9496670	10088955	9792812	7647076	9797176	10581085	2488904	2791865	3583265	11908221	13824252	14042076	6292510	7756773	5630031	3123185	3161776	3061563	8141871	6688140	5797030	5584395	5430825	5479700
?1-Tomatine		902.5	6.35	Akaloid	1	1	1	1	1	1	1	1	1	1	1	1	1	1	1	1	1	1	1	1	1	1	1	1	2031	2227	2177	2674	2740	2520	2257	2285	1816	2430	2954	2294
TG54:3(TG 16:0_18:3_20:0)		902.817	15.88	Lipids	481476	349524	258584	470110	908622	1351600	2064899	1242459	1571965	156157	192024	224119	3750490	3891753	3821121	2248740	3204607	3477342	1054608	1200151	1571647	5392543	6142868	6151558	2873414	3676039	2465406	2800589	2739753	2718632	7760134	6394765	5778826	867046	840535	860849
?1-tomatine-a		903.494	6.17	Akaloid	1	1	1	1	1	1	1	1	1	1	1	1	1	1	1	1	1	1	1	1	1	1	1	1	404	180	435	970	1022	1081	922	1140	1309	1570	1395	1591
TG54:2(TG 18:0_18:2_18:0)		904.833	16.21	Lipids	195137	156065	138067	243281	307221	442693	448530	331369	384065	314177	307013	372144	1078678	1166154	1122416	828159	850937	922792	629524	756098	951410	2371799	2706027	2554372	3037762	3479335	2437371	1888203	1825690	1804977	1359282	964432	912477	1029633	966684	980613
TG55:8(TG 18:3_18:3_19:2)		906.755	14.46	Lipids	26630	31815	17538	44569	254327	242957	340109	302464	187469	1797	4991	8864	116978	100276	71573	62492	80314	55945	21596	13038	13948	61248	105477	53111	67108	67076	313491	160823	154696	152881	200926	191743	224317	231083	234695	242549
DGDG32:1(16:0/16:1)		908.63	9.01	Lipids	122719	90636	113442	1586028	1733794	1521214	1734491	2103406	1933397	21073	20162	26724	855655	722086	818716	248823	336387	327049	74475	69356	62772	1019518	1025432	1086222	1568803	1416619	1329912	483258	465811	462770	216052	238112	238918	22280	21158	20173
TG55:7(TG 18:2_18:3_19:2)		908.77	14.79	Lipids	71892	62403	39379	21295	29434	21817	5820	796	9080	3480	2539	9745	62395	66074	85301	163415	164235	204372	36396	30069	37784	7879	10122	20015	95883	119108	92340	380093	372481	360726	728671	451721	286087	1513816	1497625	1473007
DGDG32:0(16:0/16:0)		910.646	9.74	Lipids	1665703	1278708	2249878	1375048	1518412	1155544	432944	476118	408010	611756	403375	964189	498825	519191	515983	327506	351976	378314	1740518	782935	1568367	240882	245789	272453	3981221	3814882	3755866	8116121	7747554	7449426	246677	269675	252239	318942	290729	302886
TG55:6(TG 18:2_18:2_19:2)		910.786	15.12	Lipids	96571	55148	42770	42598	51342	71891	29300	5171	16326	7791	7539	14065	134491	192149	198288	302069	341463	369100	142005	141284	172998	74034	80993	69967	261175	311817	251529	300286	291146	289978	4635602	3114099	2432333	2304923	2299060	2281409
TG55:5(TG 18:2_18:2_19:1)		912.801	15.5	Lipids	110113	73729	55597	22490	41179	48778	35732	27260	33436	25119	25157	30410	232918	287417	294744	370506	409593	430934	276648	268730	322405	188638	189035	182310	276406	446624	258522	291908	285981	280614	6920064	4483126	3844252	733637	757029	744931
TG55:4(TG 18:2_18:1_19:1)		914.817	15.78	Lipids	105854	85301	58914	37744	63689	54078	47536	44179	54676	39990	47601	58472	239730	250688	310349	226450	271543	281227	234467	242905	291946	262308	280439	254667	217226	332970	191972	165661	180101	177999	1771414	1351370	1206051	528136	534256	530551
TG55:3(TG 18:1_18:1_19:1)		916.833	16.08	Lipids	41788	36053	32394	26599	53754	39851	119807	64111	80869	20272	17244	22777	139708	144704	170336	71794	96255	104043	164051	157427	209035	227452	247175	212719	165113	168441	114667	344056	323563	318532	767811	665492	628772	232132	228759	215038
Quercetin-3-(p-coumaroyl)-rutinoside-7-glucoside		919.251	5.97	Flavonoids	1	1	1	1	1	1	1	1	1	1	1	1	1	1	1	1	1	1	1	1	1	1	1	1	151558	109343	118255	133570	136520	131993	1588	1538	1257	509	486	520
TG56:6(TG 18:2_18:2_20:2)		924.801	15.32	Lipids	705077	487841	363467	107477	34493	293499	52853	45084	36071	39827	37887	59944	19803	57462	30933	130055	195271	963086	896929	920863	1260997	685633	848474	780047	966378	1197419	831234	2517587	2480054	2481714	1367698	1205705	925194	1428712	1474249	1443480
TG56:5(TG 18:2_18:2_20:1)		926.817	15.7	Lipids	656950	463093	317810	153679	339938	654170	238396	120044	165894	55592	59093	86340	965048	1100322	1284056	1366631	1355887	1434390	944394	1049910	1361192	1401999	1575690	1469616	2269753	2535045	1807052	2463102	2479055	2488798	2361477	1767525	1548818	1654867	1618253	1595512
TG56:4(TG 18:1_18:2_20:1)		928.833	15.96	Lipids	337879	270081	186277	119425	266436	443275	345848	169735	241954	84122	93184	109391	855396	884480	1071481	794542	811433	857302	653907	769517	975508	1485899	1712624	1590328	1699772	2186298	1403622	878643	852723	844717	2158613	1888241	1655276	1933585	1882249	1882712
TG56:3(TG 18:1_18:1_20:1)		930.848	16.23	Lipids	101742	72349	76860	82626	146937	205588	283415	177927	207431	52514	52011	56211	454502	416385	566785	247201	272065	301714	397897	441606	572647	973434	1107425	1041007	1041964	1513069	872350	1334102	1299868	1280633	1874214	1934892	1639170	393831	380276	371040
DGDG34:3(16:0/18:3)		932.63	8.65	Lipids	25720280	25374900	30058742	131214	168852	121157	170887	197538	141944	1686758	1464769	1865775	190992	185291	204523	203921	209495	183547	6033145	4805746	4948537	94012	94673	87319	164267	153462	146733	37385824	36450752	36101088	5129201	3850235	3075558	1877335	1864152	1877676
TG56:2(TG 16:0_18:2_22:0)		932.864	16.54	Lipids	73922	83177	51259	41845	59490	100893	63255	44947	52139	123413	120735	140806	205121	245775	311303	161589	139186	159956	405767	415319	621459	515240	583612	527096	1423384	1595582	1165276	752931	745573	716664	358238	375938	311907	1209575	1167515	1125651
DGDG34:2(16:0/18:2)		934.646	9.24	Lipids	11980863	12071407	15297856	22645054	27933122	23845824	1191664	1498713	1325230	19841394	16915934	21505656	34502964	36539512	35659088	26015082	24891100	26422910	11633100	9076093	10672382	1350095	1379481	1190384	34784304	33754048	35270648	18383498	17989866	17703292	2062961	2314869	1749819	11647014	11255191	11093543
TG56:1(TG 16:0_18:1_22:0)		934.88	17.26	Lipids	11971	3141	4514	38401	58047	74070	113098	90999	88382	179850	3994	8847	137509	152859	145184	81514	80618	83526	115187	8049	3063	267219	288147	264657	777209	846755	611108	285610	268475	236159	942920	950687	874010	568891	575770	587609
DGDG34:1(16:0/18:1)		936.662	9.89	Lipids	2442322	2614206	3252692	14333113	15456396	13709173	20644400	22977474	21617314	1633744	1261539	1924018	8252261	7653854	8585076	5647893	6487706	5961357	2820297	1935019	2366007	4072346	3891796	4074933	14965203	13491857	14381283	1884684	1902771	1810728	15018911	12368149	11047917	374857	328153	321967
TG56:0(TG 16:0_18:0_22:0)		936.895	17.06	Lipids	39573	60348	54490	30820	44072	39381	93685	57595	56871	2253072	1335995	2154794	42363	59418	89071	10695	14159	43455	115511	56969	124815	41684	128503	3322	233425	206969	229655	77835	72412	69949	467689	594188	857725	155495	154364	157342
TG57:4(TG 21:0_18:2_18:2)		942.848	16.15	Lipids	33644	24989	33777	9170	9808	26455	3041	29202	24823	8678	10500	15533	91329	113635	118449	57342	64375	80338	175130	189366	254680	90625	89811	73446	221942	270598	160096	191187	185046	181407	543003	567454	420944	753473	742483	736831
TG57:3(TG 21:0_18:2_18:1)		944.864	16.46	Lipids	24009	19143	14417	27793	11098	21332	34054	17370	15972	17451	17559	6663	79689	86150	103117	42359	34063	43255	379776	371746	557629	131937	127581	112515	128520	162812	93787	486887	464512	483806	934421	980452	686615	229584	228188	221142
TG57:2(TG 23:0_18:2_16:0)		946.88	16.69	Lipids	55164	22111	24918	27924	16612	32960	22412	26485	44836	43946	19647	21417	94926	123384	138949	94508	82099	85101	631501	596978	949189	184026	195181	160487	432184	408616	308950	278766	281329	277521	246881	252578	220198	765393	744885	759272
DGDG35:2(17:0/18:2)		948.662	9.69	Lipids	128113	135209	173962	1539672	1657288	1590605	1550454	1977285	1651470	326079	228845	267562	1334665	1351562	1413595	1005352	1053273	999036	247046	209454	235762	382026	343104	379922	1523362	1461668	1457560	204771	197596	195340	1701930	1529245	1433109	3754590	3681263	3615338
TG57:1(TG 23:0_18:1_16:0)		948.895	16.94	Lipids	30565	25303	29627	18193	26863	36980	55254	29443	37902	23685	18075	29817	79914	84978	117634	59275	47959	43075	108666	97819	168397	204614	215420	196532	326377	322349	255348	199406	186981	184740	945256	951023	796067	359905	368140	363078
Quercetin hex-hex-rha-fer		949.1	5.88	Flavonoids	1	1	1	1	1	1	1	1	1	1	1	1	1	1	1	1	1	1	1	1	1	1	1	1	288339	227483	289561	367776	370916	382570	571	318	237	451	307	373
DGDG36:6(18:3/18:3)		954.615	7.45	Lipids	58977924	58683688	63154508	28464	32214	30118	87429	107856	86098	1864063	1736660	2151934	15185	4103	17751	3968	14599	10684	2672597	2293800	2535112	12673	12038	13743	38387	35210	36675	49306340	48889008	48095352	310193	236452	244570	1433673	1427448	1404854
TG58:5(TG 22:0_18:2_18:3)		954.848	16.05	Lipids	79390	56657	44263	14256	21910	27442	48393	39483	38964	7004	8050	9815	51237	53268	78088	3236	4659	23760	369153	416348	533352	5320	5798	1877	127145	125032	92825	808312	800672	819098	510936	534555	459628	1274899	1281025	1244177
DGDG36:5(18:2/18:3)		956.63	8.1	Lipids	3214164	3132223	3662895	63748832	71297016	66584992	1449477	2256299	1689173	854338	777220	860597	83984648	87801704	86216520	81194776	81364256	81244024	1128526	1094993	1075765	842452	777804	756005	47636312	48656268	46676788	7744968	7774275	7680158	1186131	1553707	1431380	1875589	1842646	1834649
TG58:4(TG 22:0_18:2_18:2)		956.864	16.3	Lipids	81208	60289	49895	32912	66803	87989	35040	20507	28401	28501	33284	40861	207830	237768	258320	151470	160758	166793	374691	445212	566858	3013	3246	108676	583250	676022	463524	447554	466115	437671	1285754	1306706	967659	2257164	2205459	2200270
DGDG36:4(18:2/18:2)		958.646	8.75	Lipids	2909358	3114959	3978725	2472310	2963043	2658028	5315514	7055568	5969569	3575287	3194241	3738261	3640098	3597277	3607586	3174826	3497787	3248067	3034134	2534542	2701013	611677	595309	520702	2429241	2523755	2431813	3624365	3808411	3805121	3896562	3821476	3216410	2763970	2643150	2656104
TG58:3(TG 24:0_18:2_16:1)		958.88	16.61	Lipids	78866	63042	48912	19727	54430	70570	109005	65681	95369	26345	31507	31667	139971	161825	172995	65327	82985	78322	728245	696575	1184435	4338	6891	376466	494936	604891	390926	946996	946099	919679	2099198	2120810	1669074	451094	456514	438571
DGDG36:3(18:0/18:3)		960.662	9.57	Lipids	6470361	6251102	7352049	5403630	5668082	5872479	2278996	2541359	2444330	309772	219694	288299	10234924	11956318	11477733	10119367	8207263	9296311	662718	592777	582444	649018	632850	629609	5612865	5609569	5887206	7581459	7418087	7452128	442480	438163	349586	525210	500127	493358
DGDG36:3(18:1/18:2)		960.662	9.39	Lipids	1109126	1358524	1733588	2459993	2982899	2609780	5418714	7191185	6109709	916888	788177	962100	3686747	3652501	3637345	3224460	3529400	3333601	1114555	926576	977903	621993	596788	520702	2432824	2540255	2427000	670758	706379	688357	3954611	3820339	3202188	416067	276300	264951
TG58:2(TG 24:0_18:2_16:0)		960.895	16.84	Lipids	94078	69439	68504	43435	60916	89815	42493	48590	30903	51725	55426	76885	162429	204436	234475	129534	111779	115818	1139591	1066543	1902515	304784	351062	305443	897480	757756	616095	435543	423771	413648	412645	456940	496557	741122	706503	685159
DGDG36:2(18:0/18:2)		962.677	10.12	Lipids	1645940	1739865	2339620	6118924	6307472	6530299	2298493	2559338	2436640	2356799	1722389	2432849	11006694	12745522	12254120	10580884	8622458	9873529	904739	891461	878371	901066	872241	848188	5597912	5407394	5678844	2287161	2323729	2305123	640066	730027	646595	2542293	2426762	2471863
TG59:5(TG 23:0_18:3_18:2)		968.864	16.21	Lipids	34405	23230	17854	27514	38280	56002	57303	73492	27456	7275	5581	8008	82032	93207	114421	13421	7277	15343	634103	643472	849258	36676	38559	21484	217714	229381	168051	421470	424505	408025	108096	109793	92251	549774	530776	531295
TG59:4(TG 23:0_18:2_18:2)		970.88	16.46	Lipids	41836	39673	25561	18550	23403	11847	20490	7780	11090	20970	21869	27191	127538	139714	159749	103242	146267	146224	616615	668764	932016	278156	236255	234966	359873	358852	263821	222563	228865	202093	1006611	1100681	733148	1037401	1015636	983614
TG59:3(TG 23:0_18:2_18:1)		972.895	16.76	Lipids	37400	29191	29435	10903	18384	19258	89053	50989	58022	28078	31300	33400	89381	92965	118152	59073	72280	69002	505339	434688	780077	254744	257994	249757	218514	240527	165971	308490	301978	301141	1709941	1789956	1234662	233189	220897	226521
TG59:2(TG 25:0_18:2_16:0)		974.911	16.99	Lipids	27984	21903	26542	26810	17826	22976	17513	90857	22174	33700	20484	28321	63909	76187	96374	36727	32020	34313	719085	589169	1121670	185725	200155	182325	237847	216132	177320	162883	153763	155371	270613	302644	279701	387582	396644	376210
TG60:5(TG 24:0_18:2_18:3)		982.88	16.38	Lipids	139374	101281	71203	109068	200230	191578	114252	104050	108095	23825	31478	30879	194817	264424	229620	165451	194213	158521	1050739	1098344	1640437	254433	354632	277674	239369	179790	197485	564975	554590	531082	380894	284324	218374	390585	382357	375077
TG60:4(TG 24:0_18:2_18:2)		984.895	16.61	Lipids	101313	88607	71206	51526	103198	129882	82509	48569	6003	107037	108544	148850	229903	282214	256058	219214	262616	265368	1065332	1149375	1757599	19575	5728	20832	550165	546206	419912	285953	288979	283100	706937	782704	535340	726464	700662	682411
TG60:3(TG 24:0_18:1_18:2)		986.911	16.89	Lipids	59851	59834	55263	43810	79694	74073	310312	80946	274023	51665	44050	49472	179945	178235	179090	85921	15397	101714	559721	537461	987665	386019	37974	7800	271010	279479	184393	471918	441764	451064	1142621	1206205	883591	144833	138111	127123
TG62:4(TG 26:0_18:2_18:2)		1012.93	16.91	Lipids	47457	39258	41117	29612	37362	40581	110568	8336	2598	37338	29042	43731	45393	46735	44121	28362	27031	27111	423837	407821	817603	109252	113007	118042	53136	67215	60175	130403	120933	126807	167996	142208	118954	377178	360398	320690
AcylGlcADG50:3(16:0/18:3_16:0)		1022.79	12.44	Lipids	834867	556875	984486	457782	370529	417098	124501	149950	126852	267572	154371	336190	669004	810883	614062	683396	763693	868085	6013011	5845076	4812941	1063571	1003648	1036018	879192	493851	414461	2492916	2305301	2204799	426352	422789	336271	559033	561908	529292
AcylGlcADG50:2(16:0/18:2_16:0)		1024.8	12.83	Lipids	2693684	2161011	3772226	2071577	2028144	2199798	5643564	6592211	5502938	7236341	5130291	9794257	2465920	2497083	1842198	1025730	1250734	1343300	9589111	8271623	8416272	1845522	1813346	2000400	1202454	534837	464138	1434680	1384334	1301129	2023412	1801474	1651337	1964056	1885771	1827799
DGDG41:3		1030.74	11.56	Lipids	10817	8453	9184	271699	303883	270073	2185805	2988456	2374826	4386	4129	4127	39076	37228	41100	15674	19980	18135	9017	8761	10212	39424	27579	44061	146432	123273	128025	45086	41259	40366	901016	776147	819273	42108	39369	39194
DGDG41:2(23:0/18:2)		1032.76	12.01	Lipids	46141	36795	54880	174468	187263	202228	464121	540019	475380	197396	117280	233804	221654	221650	162861	91858	118673	124359	40810	40296	36844	145303	150948	163481	31476	25020	20377	83961	80721	78160	139021	149502	138889	573646	526241	511613
DGDG42:2(24:0/18:2)		1046.77	12.32	Lipids	702705	616670	864006	173211	230126	205213	202389	167848	194341	4256567	2748574	5838627	262560	296138	381313	250601	281180	252928	947219	844550	840906	328188	355110	319328	555025	504749	457846	790957	760928	741237	368107	305555	269602	1575648	1463405	1412791
AcylGlcADG52:5(18:2/18:3_16:0)		1046.79	12.32	Lipids	702705	616670	864006	222987	244199	270500	209484	257024	222687	154840	136875	155420	133063	157287	128576	77547	88152	96164	947219	806682	771602	128052	124907	116590	309671	180039	168264	760928	760928	735520	344018	361677	294471	1575648	1462412	1412791
AcylGlcADG52:4(16:0/18:2_18:2)		1048.8	12.49	Lipids	930421	946525	1555784	422377	445239	455751	2143861	2767488	2244163	2178287	1713465	2569243	298174	298207	252435	150228	228811	239892	1954009	1534062	1693321	396005	386027	349213	551660	346198	283883	708163	679505	661128	2945617	2716524	2373110	2909731	2779520	2683698
AcylGlcADG52:3(18:1/18:2_16:0)		1050.82	12.88	Lipids	598421	601806	1044791	503014	455161	520027	589302	699399	657682	637071	516566	719934	489935	522323	403861	299423	313758	369586	1014019	838699	770286	486718	483858	460218	191824	125963	107470	447571	431218	400621	209670	216591	196566	315438	500281	505951
AcylGlcADG54:7(18:2/18:3_18:2)		1070.79	11.74	Lipids	34859	35037	39709	21134	19453	20854	10675	15779	11288	24806	18708	21589	7454	8570	6392	11772	12085	15538	38724	35018	35224	3050	3081	1980	29252	22038	18837	38377	41838	38663	95463	98086	71290	91203	89842	89251
AcylGlcADG54:4(18:1/18:1_18:2)		1076.83	12.95	Lipids	141769	127741	213087	134444	140745	145435	324845	437395	375146	688657	452896	808162	59695	61454	49201	34528	31609	36533	145501	106988	119944	62919	60609	60229	69376	55000	63984	122404	115672	115948	232376	228018	265265	371518	330328	351919

## Sheet: Table S2
Supplementary Table S2. Summary of differential metabolites
Index	m/z	RT	class 1	ML-CK_vs_ML-D_VIP	ML-CK_vs_ML-D_P-value	ML-CK_vs_ML-D_Fold_Change	ML-CK_vs_ML-D_Type	MR-CK_vs_MR-D_VIP	MR-CK_vs_MR-D_P-value	MR-CK_vs_MR-D_Fold_Change	MR-CK_vs_MR-D_Type	RL-CK_vs_RL-D_VIP	RL-CK_vs_RL-D_P-value	RL-CK_vs_RL-D_Fold_Change	RL-CK_vs_RL-D_Type	RR-CK_vs_RR-D_VIP	RR-CK_vs_RR-D_P-value	RR-CK_vs_RR-D_Fold_Change	RR-CK_vs_RR-D_Type	SL-CK_vs_SL-D_VIP	SL-CK_vs_SL-D_P-value	SL-CK_vs_SL-D_Fold_Change	SL-CK_vs_SL-D_Type	SR-CK_vs_SR-D_VIP	SR-CK_vs_SR-D_P-value	SR-CK_vs_SR-D_Fold_Change	SR-CK_vs_SR-D_Type
31-Norcycloartanol	415.4	6.34	Akaloid	-	-	-	-	-	-	-	-	-	-	-	-	-	-	-	-	1.1975	0.0122781	1.51378	up	1.00021	0.107985	1.19512	insig
tomatidinehydroxy-aceyl-b	474.231	7.9	Akaloid	-	-	-	-	-	-	-	-	-	-	-	-	-	-	-	-	0.568934	0.424741	0.729107	insig	1.2414	0.00178549	6.34307	up
tomatidine-xylose	548.394	6.56	Akaloid	-	-	-	-	-	-	-	-	-	-	-	-	-	-	-	-	1.25711	0.00168361	2.53053	up	1.20448	0.0166502	1.52917	up
delta-dehydrotomatine	576.1	6.05	Akaloid	-	-	-	-	-	-	-	-	-	-	-	-	-	-	-	-	0.874144	0.193856	1.37359	insig	1.23378	0.0047046	2.27592	up
Tomatidenol-O-hexoside	576.3	6.05	Akaloid	-	-	-	-	-	-	-	-	-	-	-	-	-	-	-	-	0.525779	0.458998	1.17375	insig	1.22129	0.0101426	2.07786	up
?1-tomatine-a	903.494	6.17	Akaloid	-	-	-	-	-	-	-	-	-	-	-	-	-	-	-	-	1.24047	0.00671538	3.0157	up	1.04341	0.0511558	1.35153	insig
L-Alanine	90.0549	0.8	Amino acid and derivative	1.30643	6.68426e-05	1.5529	up	1.24706	0.00293938	12.0299	up	1.26966	0.000338384	0.522001	down	1.20763	0.000124966	0.434303	down	1.26145	0.00031405	0.731176	insig	1.20732	0.0126527	0.329534	down
GABA	104.071	0.81	Amino acid and derivative	1.23563	0.0153057	0.283757	insig	1.15126	0.0313111	1.54261	insig	1.27295	0.000832362	1.59652	up	1.04375	0.0365096	1.31697	insig	1.22564	0.0213589	0.336495	insig	1.13204	0.0492371	0.659297	insig
L-Serine	106.05	0.79	Amino acid and derivative	0.385649	0.58122	0.924353	insig	1.23299	0.00371093	4.09795	up	0.0495852	0.946109	0.990158	insig	1.08194	0.0187295	1.31337	insig	1.11995	0.0654078	0.753808	insig	1.20938	0.0148496	0.39024	down
L-Proline	116.071	0.91	Amino acid and derivative	1.26469	0.00843743	0.637146	down	1.25363	1.58681e-06	12.1224	up	1.28226	0.00377172	16.9939	up	1.21407	0.00189656	13.3292	up	1.2779	0.000337577	2.58738	up	1.24386	0.00100306	5.5637	up
L-Valine	118.086	1.28	Amino acid and derivative	1.24827	0.0115543	0.790151	insig	1.11658	0.0468862	1.97777	insig	1.29285	8.1509e-07	6.72732	up	1.21032	0.00113658	4.98252	up	1.22161	0.0229066	1.4874	insig	1.18989	0.0235634	1.58911	insig
L-Threonine	120.066	0.8	Amino acid and derivative	1.19745	0.0295097	1.10198	insig	1.12286	0.0537743	1.79058	insig	1.29198	0.000313794	3.13411	up	1.21874	2.28414e-05	5.41272	up	1.07299	0.0915763	0.808582	insig	1.18046	0.0248981	0.876569	insig
L-(+)-Cysteine	122.067	0.82	Amino acid and derivative	1.11316	0.0510092	1.13619	insig	0.247322	0.703134	1.04106	insig	1.23128	0.0114801	2.45545	up	1.14623	0.0106314	0.543675	down	0.6244	0.369678	0.893082	insig	0.814127	0.206398	1.04272	insig
L-Asparagine	133.061	1.51	Amino acid and derivative	0.858142	0.179582	0.909266	insig	0.946475	0.133573	0.914631	insig	1.25098	0.00595393	2.92468	up	1.19234	0.00687266	6.03488	up	1.2734	0.000109029	1.25998	insig	1.24057	0.00156527	2.65995	up
L-Aspartic acid	134.045	0.86	Amino acid and derivative	0.954927	0.127855	0.722593	insig	1.23514	0.00612056	1.88888	up	1.06349	0.10221	1.44655	insig	1.21674	7.85137e-05	3.07391	up	0.18366	0.79691	1.02941	insig	1.01376	0.106889	1.2827	insig
Tyramine	138.1	2.77	Amino acid and derivative	1.29716	0.00155591	1.76649	up	1.19174	0.0124417	1.62647	up	1.26598	0.0116053	2.49378	up	1.19956	0.00825329	0.242156	down	1.26101	0.00678695	1.51335	up	1.18371	0.0261259	0.340176	insig
L-Glutamine	147.076	0.8	Amino acid and derivative	0.320277	0.653543	0.972682	insig	0.390782	0.547809	1.10025	insig	1.28962	0.000873496	22.5927	up	1.2127	0.00120978	4.74608	up	1.27853	0.000160234	1.58877	up	1.23831	0.00310746	1.74588	up
L-Lysine	147.113	0.8	Amino acid and derivative	0.352745	0.621793	0.969485	insig	0.0789118	0.900314	1.02885	insig	1.29121	0.000228986	22.7874	up	1.21357	0.00162483	4.77377	up	1.19786	0.0330091	1.74451	insig	1.23783	0.00277146	1.74308	up
L-Methionine	150.058	1.5	Amino acid and derivative	0.977903	0.114449	0.891552	insig	1.24874	5.77737e-05	0.855713	insig	1.26857	0.00217634	4.7312	up	1.16876	0.0181763	5.28229	up	1.27515	0.000393026	1.74128	up	1.16694	0.0330753	2.11253	insig
L-Phenylalanine	166.086	3.5	Amino acid and derivative	1.16134	0.0584053	1.56884	insig	1.1676	0.0141282	1.29845	insig	1.27593	0.000724554	2.53049	up	1.21168	0.000826111	2.06953	up	1.24435	0.00645085	1.96321	up	0.645741	0.301205	1.1993	insig
(2S,5S)-trans-Carboxymethylproline	174.076	0.93	Amino acid and derivative	1.10992	0.0343591	0.614531	insig	1.10165	0.0221075	0.638243	insig	1.26037	0.00477939	0.246072	down	0.567193	0.354212	1.24605	insig	0.0253976	0.968882	1.01106	insig	0.602414	0.329268	1.34992	insig
L-Arginine	175.119	0.79	Amino acid and derivative	1.13404	0.0721985	0.72643	insig	1.05489	0.0449322	0.800456	insig	1.28794	0.0027383	12.7151	up	1.20789	0.00440615	11.6834	up	1.26389	0.00143824	1.39255	insig	1.14816	0.0385097	0.701346	insig
L-Tyrosine	182.081	1.95	Amino acid and derivative	1.30221	0.000251367	2.37298	up	1.23684	0.00613122	3.06987	up	1.27585	0.00240626	2.19082	up	0.475674	0.471099	1.06393	insig	1.23325	0.0112289	1.58632	up	1.00549	0.0861651	0.677037	insig
L-Tryptophan	205.097	2.53	Amino acid and derivative	1.15821	0.0259991	1.17706	insig	1.20398	0.00497583	0.606088	down	1.1102	0.0364116	0.610054	insig	1.06046	0.0613757	0.672276	insig	1.0713	0.0412179	0.839442	insig	1.23621	0.00386591	0.304785	down
Val Ile	231.17	4.38	Amino acid and derivative	0.691911	0.326593	0.516228	insig	1.13169	0.0249472	0.464307	insig	1.2421	0.0195601	3.59535	insig	1.20618	0.00187413	2.7842	up	0.741111	0.291989	1.45882	insig	0.166516	0.796389	0.92706	insig
gamma-Glutamylisoleucine	261.144	4.36	Amino acid and derivative	-	-	-	-	0.411553	0.539895	1.29021	insig	1.26335	0.00644676	4.37583	up	1.15533	0.0246712	2.73861	insig	-	-	-	-	1.19231	0.0135131	1.67025	up
Valyl-Phenylalanine	265.155	4.5	Amino acid and derivative	0.823341	0.228422	1.28032	insig	1.07968	0.0789677	4.73787	insig	1.27811	0.00794387	28.0283	up	1.21038	0.000104154	0.37653	down	0.913173	0.180531	6.66152	insig	0.419263	0.539581	0.862691	insig
Ile Tyr	295.165	3.95	Amino acid and derivative	0.422441	0.564039	0.876514	insig	1.23033	0.00754544	6.29802	up	0.0714337	0.882106	0.969411	insig	0.578192	0.345043	0.569555	insig	0.446176	0.51922	1.15516	insig	0.142332	0.832414	1.10771	insig
Glutathione	308.091	1.59	Amino acid and derivative	1.05373	0.115421	8.90808	insig	0.799271	0.242591	5.75031	insig	0.192567	0.77633	1.06731	insig	0.740333	0.226332	1.57231	insig	0.877912	0.167045	1.32777	insig	1.1238	0.0140742	0.35444	down
S-Adenosyl-L-homocysteine	385.129	2.77	Amino acid and derivative	1.23415	0.0117303	0.465474	down	1.09859	0.0594365	0.487871	insig	0.996122	0.135901	1.55301	insig	0.777709	0.187354	0.657498	insig	0.65926	0.353662	1.1913	insig	0.974291	0.108395	2.06638	insig
Naringenin	273	7.28	Flavonoids	0.866761	0.203384	1.24198	insig	1.21129	0.0133323	0.317861	down	1.28477	0.00343759	17.9714	up	1.06473	0.0256606	0.427303	insig	1.05744	0.097495	0.744833	insig	-	-	-	-
Cyanidin	287	5.33	Flavonoids	1.28379	0.00683335	1.72222	up	-	-	-	-	-	-	-	-	-	-	-	-	1.27603	5.17335e-05	2.59933	up	-	-	-	-
Dihydrokaempferol	289	7.89	Flavonoids	0.652703	0.336996	0.893617	insig	0.559766	0.381668	0.919236	insig	1.26859	0.00957019	9.13858	up	1.08461	0.028681	0.579976	insig	1.22525	0.00255257	1.48218	insig	1.20057	0.00278272	0.498765	down
Delphinidin	303	5.17	Flavonoids	-	-	-	-	1.2508	0.00148654	0.112676	down	-	-	-	-	-	-	-	-	1.10656	0.0394186	1.38008	insig	-	-	-	-
Quercetin	303	6.81	Flavonoids	1.09657	0.0359108	0.430726	insig	1.22948	0.0105767	2.7249	up	1.28601	0.00183197	6.22107	up	0.134288	0.846986	0.944065	insig	0.938459	0.0973228	1.34022	insig	0.134105	0.834005	0.889744	insig
Dihydroquercetin	305.06	5.21	Flavonoids	1.21909	0.0108213	1.27466	insig	1.23548	0.0034069	1.88583	up	0.155166	0.81673	0.981295	insig	0.997339	0.0715565	0.641647	insig	1.16831	0.0445024	1.37797	insig	1.21835	0.0079406	0.493888	down
Tricin	331.081	7.58	Flavonoids	1.2892	0.00552419	0.444549	down	0.543945	0.436171	1.37182	insig	0.969822	0.127124	0.754187	insig	0.820422	0.188044	1.73929	insig	0.576667	0.370149	0.874491	insig	0.502396	0.471613	0.733783	insig
Tangereitin	373.128	9.36	Flavonoids	0.105134	0.868382	0.944318	insig	1.23274	0.00845184	0.155264	down	1.25273	0.00753776	0.168641	down	0.818829	0.156241	1.32667	insig	0.906805	0.113143	1.52934	insig	1.07413	0.057548	0.736252	insig
Ombuin 3-O-sulfate	411.038	6.49	Flavonoids	1.29246	0.00679414	0.190105	down	1.12281	0.0552084	4.54792	insig	0.794971	0.243991	1.38279	insig	0.784076	0.2153	1.84508	insig	-	-	-	-	-	-	-	-
Luteolin 7-xyloside	419.097	7.04	Flavonoids	1.25487	0.011272	4.06897	up	0.64305	0.353938	1.67801	insig	0.397146	0.576645	1.09152	insig	0.579749	0.385932	1.5864	insig	0.0826956	0.907361	0.916513	insig	0.130683	0.860298	1.08629	insig
Quercetin alpha-L-arabinofuranoside	435	5.78	Flavonoids	1.28228	0.00413574	1.50465	up	-	-	-	-	-	-	-	-	-	-	-	-	1.06999	0.0793018	1.27015	insig	1.22539	0.00386548	0.372929	down
Naringenin 7-O-glucoside (Prunin)	435.12	4.79	Flavonoids	0.516426	0.451973	1.3179	insig	1.1092	0.0389046	1.51	insig	0.80336	0.238612	1.79239	insig	0.129005	0.844887	0.948102	insig	0.86852	0.204804	0.706335	insig	1.24425	8.49645e-06	0.156045	down
Naringenin 4-O-glucoside	435.12	6.39	Flavonoids	0.404697	0.54904	1.06347	insig	1.16643	0.00841412	1.52091	up	1.0251	0.0862657	1.10017	insig	0.961894	0.108238	0.584456	insig	0.997471	0.129831	0.423092	insig	0.932964	0.130914	0.801154	insig
Naringenin 5-O-glucoside	435.121	6.1	Flavonoids	0.949084	0.116291	1.3054	insig	1.12717	0.0329691	2.62407	insig	1.06158	0.0731936	0.850074	insig	1.13064	0.00960958	0.415502	down	1.07886	0.0851808	1.51323	insig	0.947943	0.0817818	0.643514	insig
Kaempferol 3-O-galactoside (Trifolin)	449	4.47	Flavonoids	1.26572	0.0142164	7.37473	insig	0.714392	0.235671	0.620992	insig	1.06103	0.0731151	1.35747	insig	0.876355	0.144493	0.78853	insig	0.596866	0.38442	1.1266	insig	1.23001	0.000261466	2.392	up
Kaempferol 3-O-galactoside (Trifolin) isomer1	449	5.74	Flavonoids	1.2981	0.00523006	1.67235	up	1.20298	0.016412	3.23099	up	1.09849	0.0377113	0.823574	insig	1.21158	0.00247253	15.0556	up	1.2585	0.00103396	1.29871	insig	0.620527	0.368218	0.62361	insig
Kaempferol 3-O-galactoside	449	5.33	Flavonoids	1.26872	0.00925315	1.81478	up	-	-	-	-	1.23264	0.002705	1.59417	up	-	-	-	-	1.25474	0.00616948	1.60665	up	-	-	-	-
Kaempferol 7-O-galactoside	449	5.92	Flavonoids	1.17143	0.0476417	1.24664	insig	1.21038	0.010631	0.20424	down	0.816701	0.166292	0.847737	insig	1.15892	0.0258669	2.06634	insig	1.25409	0.000546501	1.35451	insig	1.18866	0.021492	0.2893	insig
Luteolin 6-C-glucoside	449.108	5.21	Flavonoids	1.1992	0.0199805	0.765756	insig	1.25188	1.43926e-05	3.72625	up	0.405128	0.554122	0.923766	insig	0.412239	0.524349	1.23166	insig	0.372068	0.602658	1.24316	insig	-	-	-	-
Eriodictyol O-hexoside	451	5.75	Flavonoids	1.30089	0.00483538	10.6337	up	1.22445	0.0123305	66.2	up	1.05387	0.0477964	1.2426	insig	0.125083	0.855195	1.07757	insig	1.27055	0.000243343	1.67139	up	1.1503	0.0358765	0.500578	insig
Eriodictyol-7-O-glucoside	451	5.45	Flavonoids	1.21809	0.0301004	1.4074	insig	1.2285	0.00121965	3.85723	up	0.97295	0.128689	1.58641	insig	0.820996	0.201796	1.26927	insig	1.12376	0.0217849	1.26106	insig	1.22637	0.000653008	0.482702	down
Eriodictyol-6-glucoside	451	4.41	Flavonoids	1.02752	0.115331	4.89434	insig	1.11087	0.0247381	0.455785	insig	1.05136	0.0888165	2.95111	insig	-	-	-	-	-	-	-	-	1.23356	0.00548283	32.2667	up
Eriodictyol-5-O-glucoside	451	5.92	Flavonoids	1.23703	0.0151021	1.36682	insig	1.22998	0.00353807	3.81218	up	-	-	-	-	-	-	-	-	-	-	-	-	0.757485	0.262265	16.1333	insig
Eriodictyol O-hexoside isomer3	451	6.84	Flavonoids	0.27182	0.698522	1.04304	insig	1.21317	0.00262107	3.05398	up	0.594876	0.355466	1.28017	insig	1.12525	0.0131649	1.44106	insig	1.15947	0.0418298	1.14518	insig	1.21437	0.00274124	0.576234	down
Peonidin C-hexoside	463.12	3.55	Flavonoids	0.855564	0.194069	1.12532	insig	1.19567	0.0101009	3.50247	up	1.09895	0.0721613	3.16608	insig	1.15638	0.0162944	0.516689	down	1.01277	0.0940231	1.43978	insig	-	-	-	-
Peonidin C-hexoside isomer1	463.123	5.73	Flavonoids	1.03062	0.113772	0.921136	insig	1.21537	0.00160634	1.61653	up	1.07579	0.0799814	1.33461	insig	0.284049	0.669772	1.03051	insig	1.00735	0.111728	1.22932	insig	1.18738	0.0124521	0.57956	down
Peonidin O-hexoside	463.123	5.24	Flavonoids	1.23313	0.0308961	2.30027	insig	1.23276	0.00112447	3.56811	up	1.17841	0.0376158	2.65945	insig	1.02633	0.0397037	0.430939	insig	1.27402	2.94334e-05	5.76654	up	1.1917	0.016418	0.0472441	down
Diosmetin O-hexoside	463.123	6.02	Flavonoids	1.29873	0.000388763	0.484781	down	1.21282	0.0124719	1.62765	up	1.12277	0.0307534	0.852107	insig	0.78073	0.212905	1.5515	insig	1.20613	0.00796438	1.41386	insig	1.20702	0.00302152	0.677489	insig
Tricin 7-xyloside	463.123	6.11	Flavonoids	1.27371	0.00151295	0.451977	down	-	-	-	-	1.28682	0.00155765	0.827264	insig	1.16211	0.00322632	1.84049	up	-	-	-	-	-	-	-	-
Quercetin-7-O-gulcoside	465	5.64	Flavonoids	1.20922	0.00860554	1.23551	insig	1.21483	0.0145385	0.147626	down	0.0709465	0.91375	0.991902	insig	0.921297	0.12631	1.95079	insig	0.0521494	0.944113	1.00715	insig	1.20204	0.0178887	0.412184	insig
Quercetin-5-O-gulcoside	465	5.47	Flavonoids	0.967171	0.156895	1.59611	insig	1.18173	0.00820219	0.412568	down	0.289193	0.718873	1.0958	insig	0.736165	0.224828	1.55375	insig	0.913324	0.165398	1.09897	insig	1.15881	0.035901	0.511863	insig
Quercetin-3-O-gulcoside	465	5.23	Flavonoids	1.27558	0.00201089	1.84216	up	0.736109	0.224021	1.40437	insig	0.0764348	0.948916	1.01452	insig	0.40278	0.541589	0.813234	insig	1.02209	0.0569458	1.27555	insig	1.15941	0.0119756	0.37967	down
Rosinidin O-hexoside	477.1	4.96	Flavonoids	1.25481	0.0190904	6.43804	insig	0.727825	0.255784	0.690537	insig	0.811902	0.253151	1.41686	insig	0.726254	0.268308	2.26699	insig	1.09908	0.0281765	1.5318	insig	1.11811	0.0163923	0.402364	down
Rosinidin O-hexoside isomer1	477.1	5.37	Flavonoids	1.29962	0.00531969	3.10552	up	0.895268	0.170731	1.32624	insig	0.395528	0.561812	1.0393	insig	0.900844	0.139754	2.46705	insig	0.924571	0.170805	0.716082	insig	1.01924	0.0723532	0.575939	insig
Rosinidin O-hexoside isomer2	477.1	5.7	Flavonoids	0.879834	0.17551	1.17914	insig	1.19032	0.00905448	2.01523	up	0.393885	0.565823	1.08333	insig	1.18695	0.00762195	0.391962	down	1.27277	0.000131007	1.58392	up	1.19478	0.0205348	0.696671	insig
Swertisin 8-methyl ether	477.139	4.95	Flavonoids	1.29145	0.00708368	13.5475	up	1.16112	0.0282068	0.338229	insig	1.00661	0.131512	87.4497	insig	0.391015	0.539422	1.15719	insig	-	-	-	-	-	-	-	-
Isorhamnetin 3-O-glucoside	479	5.41	Flavonoids	1.02572	0.0776479	0.58015	insig	1.21016	0.00811928	3.52422	up	0.993578	0.13445	6.68135	insig	0.124303	0.854491	0.947798	insig	0.818577	0.169371	0.767994	insig	0.95726	0.079511	0.527462	insig
Quercetin 3-methyl ether 3'-glucoside	479.118	5.68	Flavonoids	0.833704	0.198542	0.775043	insig	-	-	-	-	0.993819	0.12169	0.841709	insig	1.11598	0.0170626	0.477626	down	0.881346	0.134149	0.757648	insig	-	-	-	-
Myricetin 7-O-glucoside	481	6.56	Flavonoids	0.44733	0.542954	1.14397	insig	0.143387	0.830647	1.05272	insig	1.25187	0.0018094	1.67474	up	0.499949	0.440123	0.789932	insig	1.2598	0.00352851	1.66807	up	0.812062	0.188678	1.52248	insig
6-hydroxydelphinidin 3-O-glucoside	481	4.12	Flavonoids	1.19909	0.0275894	1.51314	insig	1.08795	0.0244275	1.38647	insig	0.871646	0.157316	1.2168	insig	0.395151	0.551406	1.07041	insig	1.26826	0.00183062	2.90563	up	1.22563	0.00640984	1.24313	insig
Tricin 7-O-hexoside	493	4.17	Flavonoids	1.262	0.00836846	2.49576	up	1.2402	0.004799	5.01931	up	0.0443285	0.94685	0.993772	insig	1.09017	0.0494164	3.24607	insig	0.798206	0.220944	1.38211	insig	1.01951	0.0521308	0.652396	insig
malvidin 7-O-hexoside	493	3.71	Flavonoids	1.2733	0.0148387	2.02617	insig	1.24552	0.00395723	1.59974	up	1.22226	0.0113122	1.46854	insig	0.0908431	0.894744	0.988426	insig	1.27464	0.000259588	2.30859	up	1.21423	0.00182914	1.79444	up
malvidin 7-O-hexoside isomer1	493	4.95	Flavonoids	1.22369	0.0138879	1.76668	insig	-	-	-	-	1.26564	0.00863418	4.58921	up	0.205837	0.762376	0.947628	insig	0.935904	0.119511	1.40561	insig	0.498774	0.451943	0.939256	insig
Tricin 3-O-galactoside	493	5.72	Flavonoids	0.0495021	0.948939	0.992103	insig	1.16511	0.0116557	2.57549	up	1.02776	0.110956	2.49058	insig	1.0356	0.0713932	2.33143	insig	0.99007	0.0704568	1.82807	insig	0.667684	0.30248	0.862906	insig
Tricin 7-O-galactoside isomer2	493	6.17	Flavonoids	1.23502	0.00582929	0.556796	down	1.10952	0.0606946	1.4184	insig	0.125644	0.868794	1.00961	insig	1.10063	0.0496638	3.45859	insig	1.20919	0.00427658	1.88089	up	0.211746	0.761857	0.946181	insig
Tricin 7-O-hexoside isomer1	493.134	6.09	Flavonoids	0.228188	0.756908	1.04659	insig	1.17547	0.0064655	1.95885	up	0.855444	0.190587	0.932348	insig	0.710442	0.258174	1.52506	insig	-	-	-	-	-	-	-	-
Tricin 5-O-hexoside	493.134	5.79	Flavonoids	0.139235	0.833584	0.979346	insig	1.07417	0.0532308	2.19306	insig	1.26617	0.0105555	2.49913	up	0.76462	0.184006	1.20606	insig	-	-	-	-	-	-	-	-
Tricin 4'-O-(syringyl alcohol)ether	497.144	7.62	Flavonoids	1.17242	0.02017	1.44391	insig	1.2515	0.000157266	4.94625	up	1.04584	0.0747052	1.58213	insig	0.881287	0.168343	9.02275	insig	0.00312532	0.999321	1.00029	insig	0.372163	0.589539	1.26665	insig
Tricin 4'-O-(erythro-β-guaiacylglyceryl) ether	527.155	7.55	Flavonoids	1.03165	0.117175	1.31627	insig	1.11055	0.0598641	4.019	insig	1.22126	0.00509711	2.29468	up	0.875833	0.159342	1.45018	insig	0.332761	0.615598	1.1747	insig	0.80675	0.21915	1.5969	insig
Quercetin O-malonylglucoside	551	5.77	Flavonoids	1.27507	0.0102347	5.56965	up	1.20272	0.0206349	0.00205959	insig	-	-	-	-	-	-	-	-	0.596112	0.391652	0.938395	insig	0.625143	0.360422	0.628522	insig
Tricin 4'-O-(beta-guaiacylglyceryl) ether derivative-3	557.165	7.68	Flavonoids	0.750198	0.228634	1.12851	insig	0.581126	0.362719	0.957691	insig	1.06271	0.0489829	0.741543	insig	1.1409	0.00811392	0.437453	down	0.881758	0.19157	1.49351	insig	0.812565	0.215492	0.778164	insig
Tricin 4'-O-(beta-guaiacylglyceryl) ether derivative-1	557.165	5.92	Flavonoids	1.1167	0.0310895	0.586	insig	1.22366	0.00781749	0.440453	down	0.0446815	0.976445	0.997022	insig	1.01788	0.0461367	1.23089	insig	0.486981	0.488191	1.24868	insig	1.06747	0.0682279	2.22637	insig
Kaempferol 3-O-rutinoside (Nicotiflorin)	595.159	5.73	Flavonoids	1.30473	0.0020861	9.68986	up	0.816478	0.215949	0.470984	insig	0.795505	0.184762	0.884175	insig	0.89159	0.0984082	1.45366	insig	1.25763	0.00250506	1.22481	insig	1.18665	0.0248165	0.310719	insig
Kaempferol-3-galactoside-7-rhamnoside	595.16	5.41	Flavonoids	1.26626	0.00279738	1.34414	insig	1.22577	0.00282635	0.234828	down	0.927413	0.128714	0.891362	insig	1.16447	0.0167152	0.445455	down	1.27142	4.75521e-05	1.44768	insig	0.45327	0.475196	0.828571	insig
Kaempferol-3-galactoside-7-rhamnoside isomer1	595.16	5.74	Flavonoids	1.23335	0.00605396	1.7814	up	1.18526	0.0236712	0.250131	insig	0.526679	0.458891	0.929569	insig	1.06404	0.0411436	0.523206	insig	1.27236	0.00103798	1.18532	insig	1.07592	0.0752109	0.367886	insig
di-C,C-hexosyl-apigenin	595.166	4.88	Flavonoids	0.712736	0.32207	1.08621	insig	1.24596	0.000259472	3.35302	up	1.26082	0.00168855	0.805613	insig	0.25618	0.711521	1.40023	insig	1.09241	0.0413431	2.64967	insig	-	-	-	-
C-hexosyl-apigenin O-hexoside	595.166	5.31	Flavonoids	1.26648	0.00666099	0.128229	down	1.24295	0.00367559	5.56328	up	0.448151	0.510448	0.975222	insig	0.459219	0.476077	0.758577	insig	0.535535	0.413344	0.908143	insig	-	-	-	-
Kaempferol 3-O-?-D-glucosyl-(1->2)-glucoside	611	5.34	Flavonoids	0.689186	0.327656	1.05959	insig	-	-	-	-	0.488302	0.474359	1.08678	insig	-	-	-	-	1.17711	0.0378979	1.60979	insig	1.15955	0.00731157	2.10914	up
di-C-hexosyl-luteolin	611.161	4.81	Flavonoids	0.685585	0.310803	1.04949	insig	0.966957	0.130751	1.73761	insig	0.548509	0.457276	1.15836	insig	1.17747	0.00305075	0.515695	down	0.363352	0.591562	1.1016	insig	0.0203312	0.979189	1.00814	insig
Delphinidin 3,5-diglucoside	627	4.59	Flavonoids	0.561463	0.401618	1.06497	insig	0.615781	0.33519	1.72081	insig	1.16031	0.0165839	1.79625	insig	0.576357	0.346904	1.44643	insig	0.857936	0.211508	0.653547	insig	1.24323	6.08496e-05	0.418793	down
Quercetin 3,5-diglucoside	627	5.14	Flavonoids	0.771435	0.225284	1.18275	insig	-	-	-	-	0.582246	0.412329	1.28496	insig	-	-	-	-	0.51653	0.459869	0.838403	insig	1.19728	0.0117542	1.55556	up
Delphinidin 3,7-di-O-beta-D-glucoside	627.1	4.58	Flavonoids	0.758548	0.272166	1.12827	insig	0.119116	0.85236	1.05906	insig	0.714696	0.275801	0.735517	insig	0.85977	0.12078	1.47494	insig	0.859964	0.210179	0.635386	insig	1.23066	0.00297415	0.40834	down
Tricin O-rutinoside	639.192	5.88	Flavonoids	0.15329	0.806964	0.955067	insig	1.23861	0.000212437	2.14694	up	0.493306	0.491425	0.948154	insig	1.20415	0.00599243	2.35079	up	0.829462	0.182901	0.497936	insig	-	-	-	-
Tricin O-hexosyl-O-hexoside ismoer-3	655.187	5.66	Flavonoids	0.302797	0.676956	0.88465	insig	1.22746	0.0016812	2.81797	up	1.16929	0.0140282	1.29762	insig	0.174586	0.800216	1.08425	insig	-	-	-	-	-	-	-	-
Tricin 4'-O-(syringyl alcohol) ether 5-O-hexoside ismoer-1	659.197	6.06	Flavonoids	1.17848	0.0179304	2.03855	insig	0.142475	0.82838	0.895681	insig	0.939483	0.154142	3.53953	insig	1.12631	0.0181777	0.405614	down	-	-	-	-	-	-	-	-
Tricin 7-diglucuronoside	683.145	5.49	Flavonoids	1.27944	0.00104014	0.842193	insig	1.22905	0.000842748	1.88671	up	0.705	0.312925	1.66043	insig	0.797949	0.223282	3.43759	insig	0.32059	0.635322	1.1316	insig	0.657341	0.334322	0.678653	insig
Tricin 4'-O-(beta-guaiacylglyceryl) ether 5-O-hexoside ismoer-4	689.208	6.24	Flavonoids	1.26537	0.00207647	0.644131	down	0.627094	0.349467	1.44143	insig	0.659652	0.337457	0.905478	insig	1.00953	0.0942176	2.81436	insig	-	-	-	-	-	-	-	-
Tricin 4'-O-(beta-guaiacylglyceryl) ether 5-O-hexoside ismoer-2	689.208	6.69	Flavonoids	1.10771	0.0395384	0.641931	insig	1.24514	0.000398417	5.81129	up	0.633332	0.359545	0.841594	insig	1.08342	0.0184738	1.98435	up	-	-	-	-	-	-	-	-
Tricin O-sinapoylhexoside	699.192	6.72	Flavonoids	1.27911	0.00127589	1.20437	insig	1.19804	0.0205063	4.7349	insig	1.27531	0.00413498	1.71188	up	1.13547	0.00789768	1.94928	up	-	-	-	-	0.514325	0.427027	0.776517	insig
Cyanidin 3-coumaroylglucoside 5-glucoside	757	4.78	Flavonoids	-	-	-	-	-	-	-	-	-	-	-	-	-	-	-	-	1.2679	0.00318545	1.83938	up	0.899344	0.145005	0.59375	insig
Delphinidin-3-rutinoside-7-glucoside	773	4.58	Flavonoids	-	-	-	-	-	-	-	-	-	-	-	-	-	-	-	-	0.359772	0.617129	1.09587	insig	1.20369	0.0109725	0.486312	down
petunidin 6-C-hexoside 8-C-hexoside-O-hexoside	787.1	4.08	Flavonoids	-	-	-	-	-	-	-	-	-	-	-	-	-	-	-	-	1.26647	0.00382873	1.90919	up	0.269707	0.688822	1.14216	insig
Tricin 7-[feruloyl-(->2)-glucuronyl-(1->2)-glucuronide]	859.193	5.99	Flavonoids	-	-	-	-	1.21734	0.00293568	0.171345	down	0.718958	0.327285	2.51908	insig	0.831221	0.201406	15.9747	insig	0.027462	0.971575	1.03597	insig	0.803317	0.233534	12.1667	insig
Quercetin-3-(p-coumaroyl)-rutinoside-7-glucoside	919.251	5.97	Flavonoids	-	-	-	-	-	-	-	-	-	-	-	-	-	-	-	-	0.363342	0.6129	1.06047	insig	1.21827	0.0108502	0.345654	down
FA14:0(myristic acid)	227.202	2.7	Lipids	1.2989	0.00499537	4.04333	up	1.2084	0.0165092	0.328339	down	0.745805	0.256345	0.864618	insig	1.14644	0.0106776	1.40618	insig	1.23675	0.00178257	1.77978	up	1.15292	0.0390913	0.418705	insig
FA16:1(Palmitoleic Acid)	253.217	3.15	Lipids	1.20962	0.0277788	0.585583	insig	1.23863	0.00663248	0.177567	down	0.751988	0.210051	0.772603	insig	1.09091	0.0195867	1.51452	up	1.2573	0.00546964	0.290379	down	1.1743	0.0302272	0.287204	insig
sn-Glycero-3-phosphocholine ismoer	258.11	0.83	Lipids	1.14241	0.0703477	0.341432	insig	1.12047	0.0397902	2.65138	insig	1.19292	0.0339523	3.15292	insig	1.18372	0.00776582	5.45804	up	0.218807	0.759717	1.05359	insig	0.572613	0.364425	0.832754	insig
D-erythro-Sphingosine C-15	258.243	10.95	Lipids	0.622834	0.380192	0.745696	insig	0.918377	0.148758	1.68462	insig	0.539611	0.429229	0.873415	insig	0.852284	0.120138	1.23679	insig	0.00400788	0.996718	0.998505	insig	1.19457	0.00560814	2.23669	up
Stearidonic acid	277.216	10.27	Lipids	1.29799	0.000501295	0.148776	down	0.656766	0.340844	0.332945	insig	1.22038	0.030285	4.83568	insig	0.879335	0.129744	0.629427	insig	0.465295	0.479367	0.794154	insig	0.00985068	0.99176	0.997103	insig
14,15-Dehydrocrepenynic acid	277.216	10.97	Lipids	1.10913	0.071276	0.188917	insig	0.950135	0.140708	0.274656	insig	1.20939	0.0288705	5.16559	insig	0.980938	0.0781939	0.685767	insig	0.23322	0.734545	0.830568	insig	1.19473	0.00260185	1.8208	up
FA18:3(Linolenic Acid)	277.217	2.75	Lipids	0.0246245	0.958733	1.01073	insig	1.25466	5.57139e-06	0.358292	down	1.22014	0.0206469	1.9593	insig	1.21208	0.00017787	0.258886	down	1.26953	0.000792777	1.76975	up	0.920844	0.158804	0.651544	insig
FA18:2(Linoelaidic Acid)	279.233	3.45	Lipids	0.289393	0.681844	1.09311	insig	1.24923	0.00250347	0.150865	down	0.860592	0.220175	0.703976	insig	0.459947	0.48141	0.959937	insig	1.02064	0.115039	0.72405	insig	1.22289	0.00958635	0.249623	down
FA18:1(Oleic acid)	281.249	4.38	Lipids	1.31217	9.50328e-08	0.338257	down	1.23683	0.00726515	0.185298	down	0.838326	0.207657	1.27514	insig	1.17165	0.00653322	1.81122	up	1.21941	0.0236428	0.110343	insig	1.20456	0.0172509	0.252176	down
FA18:0(Stearic acid)	283.264	5.55	Lipids	0.396038	0.565079	1.05996	insig	1.21476	0.0154993	0.437309	down	0.260966	0.72964	0.976632	insig	1.12798	0.0376961	1.33903	insig	1.25491	0.000687199	0.747098	insig	1.00114	0.10301	0.837664	insig
Sphingosine	300.29	9.11	Lipids	0.499118	0.491957	1.16588	insig	1.13069	0.0449734	0.473834	insig	1.25723	0.00276641	3.09981	up	0.912125	0.121157	0.630144	insig	0.640889	0.364759	1.13216	insig	0.276229	0.678514	1.09335	insig
Eicosenoic acid	311.294	12.75	Lipids	0.563947	0.438742	0.330764	insig	1.00749	0.0737594	1.89787	insig	0.576441	0.406837	0.433286	insig	0.915546	0.146011	1.75594	insig	1.06787	0.0447368	0.567297	insig	1.16632	0.0141476	2.83841	up
FA20:0(Arachidic Acid)	311.296	7.06	Lipids	1.1874	0.0477621	3.96231	insig	1.18306	0.0277559	0.322723	insig	1.17306	0.0324144	1.70804	insig	1.18976	0.0115866	2.64808	up	1.25424	0.0086503	0.403965	down	1.09743	0.0655005	0.535474	insig
alpha-Linolenoyl Ethanolamide ismoer	322.274	11.17	Lipids	1.02735	0.121169	0.182446	insig	0.194417	0.786251	0.912615	insig	1.27702	0.00278701	3.45278	up	0.242653	0.696566	1.17137	insig	0.088871	0.900962	0.930918	insig	1.04323	0.0599711	1.783	insig
FA22:0(Behenic Acid)	339.327	8.47	Lipids	1.29382	0.00497201	3.55933	up	1.24471	0.00258995	0.247473	down	1.21975	0.00879838	1.29577	insig	1.21553	0.000151775	3.18828	up	1.23479	0.0139711	0.395134	down	1.21765	0.00989458	0.644665	down
MAG (18:3)	353.269	9.38	Lipids	1.29656	0.000451509	0.397682	down	0.359446	0.579177	1.29791	insig	1.17293	0.0394664	3.73451	insig	1.00605	0.050363	0.501114	insig	0.3963	0.557619	0.827268	insig	0.300415	0.6608	0.815326	insig
MG(18:2/0:0)	355.284	10.8	Lipids	1.23212	0.0109787	0.367945	down	0.368125	0.579649	0.833557	insig	0.527519	0.46466	1.2834	insig	1.13608	0.0136058	0.272227	down	0.549509	0.416977	0.651432	insig	0.268435	0.69681	0.838294	insig
MG(0:0/18:1)	357.3	11.53	Lipids	1.26859	0.00564574	0.222171	down	0.827468	0.177257	0.48952	insig	1.12151	0.0499726	0.10325	insig	1.09233	0.0310546	0.344542	insig	0.292278	0.660642	1.31566	insig	0.670839	0.300229	1.64517	insig
FA24:1(24:1)	365.343	8.55	Lipids	1.03304	0.10113	2.33156	insig	1.25364	0.000509367	0.113021	down	0.885912	0.153529	0.433387	insig	1.21634	1.84115e-05	2.82278	up	0.925522	0.1422	0.752384	insig	1.20322	0.0141191	0.224514	down
FA24:0(Lignoceric Acid)	367.358	9.72	Lipids	1.29432	0.00123578	2.27067	up	1.24658	0.00306318	0.218112	down	1.01018	0.0860231	1.16445	insig	1.2045	0.000264936	2.13734	up	0.853776	0.195181	0.891802	insig	1.24289	0.000396369	0.833108	insig
Cholesterol	387.1	9.43	Lipids	0.514244	0.463566	1.11074	insig	0.949371	0.0908909	0.792583	insig	1.24329	0.00668098	0.616529	down	0.921213	0.0924573	0.706392	insig	0.854186	0.214515	1.16599	insig	0.920108	0.130391	0.894815	insig
PE(15:0/0:0)	440.277	10.16	Lipids	0.941793	0.13723	0.590159	insig	0.0915737	0.883395	1.02416	insig	1.22351	0.00405981	1.88329	up	1.10028	0.0254797	1.5028	insig	0.258557	0.712271	1.09887	insig	1.05183	0.0592769	0.579238	insig
LPE (18:3/0:0)	476.277	9.73	Lipids	1.21768	0.0391778	0.204334	insig	0.83548	0.180875	1.27396	insig	1.01756	0.0595436	1.60851	insig	1.18042	0.00790189	0.534158	down	0.945439	0.129451	1.39618	insig	0.0817157	0.911694	0.977451	insig
LPE (18:2/0:0)	478.293	10.11	Lipids	1.28839	0.00897151	0.127145	down	0.797284	0.180098	0.691765	insig	0.309446	0.666394	0.906342	insig	1.15028	0.00730256	0.331474	down	0.0020818	0.994578	1.00204	insig	0.161352	0.822829	0.953239	insig
PE(20:5/0:0)	500.277	10.11	Lipids	1.29757	0.00497072	0.14263	down	0.830183	0.158609	0.700131	insig	0.230868	0.754446	0.935357	insig	1.16232	0.00355503	0.397671	down	0.0956633	0.900215	0.960644	insig	0.275293	0.675755	1.07078	insig
LPC (18:3/0:0)	518.324	9.87	Lipids	1.29033	0.00516757	0.147805	down	0.444673	0.500458	0.791218	insig	0.693093	0.270147	1.32759	insig	1.10916	0.0132423	0.395098	down	0.290895	0.679295	1.11966	insig	0.112958	0.872155	0.943903	insig
LPC (0:0/18:1)	522.355	10.8	Lipids	1.29713	0.00446855	0.11755	down	0.981114	0.0763094	0.712137	insig	0.839921	0.224394	0.745856	insig	1.13331	0.00745969	0.487232	down	0.419969	0.551484	0.828017	insig	1.04299	0.0459748	1.43912	insig
Cert18:0/c16:0	556.53	11.23	Lipids	1.30675	0.00203083	1049.98	up	1.24732	0.00286276	0.00582353	down	1.25597	0.0028027	1.3673	insig	1.18005	0.0167386	84.9219	up	1.26405	0.00598786	0.00123613	down	1.23636	0.00403659	0.067907	down
Cert18:0/c18:0	584.561	12.87	Lipids	1.30146	0.00400488	96.5916	up	1.24571	0.003519	0.0148162	down	1.27113	0.00126836	1.34643	insig	1.18851	0.0128448	53.8742	up	1.26382	0.00607324	0.00410192	down	1.23872	0.00308259	0.00978399	down
DG34:4(16:1_18:3)	606.509	10.3	Lipids	1.26269	0.00248846	0.353491	down	0.540717	0.410827	1.97388	insig	1.22664	0.0205516	4.89799	insig	1.20827	0.000243449	0.129598	down	1.27714	1.57417e-05	0.192924	down	1.24343	0.00109865	0.0621133	down
DG34:3(16:0_18:3)	608.525	10.65	Lipids	0.324347	0.663907	1.19026	insig	0.191976	0.784585	0.900528	insig	1.23248	0.00357808	1.96171	up	0.86496	0.132323	1.11267	insig	0.599497	0.397544	1.07426	insig	1.03607	0.0677906	0.8892	insig
Cert18:0/c20:0	612.593	14.4	Lipids	1.30432	0.00162128	6.7159	up	1.25143	0.000327826	0.143424	down	1.2559	0.0140735	1.60539	up	1.14189	0.00606013	4.70387	up	1.25793	0.00804029	0.031797	down	1.23103	0.00540661	0.0724472	down
DG36:6(18:3_18:3)	630.509	9.52	Lipids	0.758713	0.292868	1.97548	insig	0.49411	0.480465	0.615005	insig	1.19184	0.0398693	2.66556	insig	1.16727	0.00466074	1.58179	up	0.349566	0.621459	1.02959	insig	1.22335	0.00926853	0.362826	down
DG36:3(18:0_18:3)	636.556	11.49	Lipids	1.10265	0.0898938	3.4802	insig	1.22962	0.00833275	0.0476151	down	0.442286	0.512308	1.06333	insig	1.2064	0.00505906	10.6471	up	1.18521	0.0246358	1.3698	insig	1.19242	0.0028765	0.38982	down
Cert18:1/c22:1	636.593	13.85	Lipids	1.3111	1.8273e-05	4.56305	up	1.20879	0.0106211	0.498453	down	0.885833	0.152183	0.889624	insig	0.429121	0.514591	1.14678	insig	1.26846	0.00223112	0.0648964	down	1.24219	0.00156476	0.12195	down
Cert18:0/c22:0	640.624	15.79	Lipids	1.03336	0.122914	1.23652	insig	1.23462	0.00554525	0.424692	down	1.09093	0.0478238	1.25318	insig	1.05177	0.0475815	2.84686	insig	0.176373	0.805791	0.790847	insig	0.65752	0.340528	1.80408	insig
Cert18:0/c23:0	654.639	16.43	Lipids	0.536374	0.436155	1.09945	insig	1.11678	0.0406595	0.633087	insig	1.01604	0.120078	1.27296	insig	1.13254	0.0117394	3.7639	up	0.734529	0.283503	1.3968	insig	1.23908	7.92758e-05	2.38922	up
PA34:2(16:0/18:2)	671.466	9.03	Lipids	1.16934	0.0196479	0.339753	insig	1.15108	0.0105816	0.631338	down	0.907791	0.18846	3.09673	insig	1.12371	0.00883209	1.41819	insig	0.518376	0.467908	0.642359	insig	0.35135	0.617584	0.926047	insig
PA36:5(18:2/18:3)	693.45	7.84	Lipids	1.20013	0.0160412	0.331196	insig	1.12806	0.0402355	1.60555	insig	1.00322	0.134808	1.97327	insig	1.03107	0.0359763	0.810656	insig	1.21587	0.0235719	2.96082	insig	1.24496	6.81446e-05	13.1154	up
PG32:0(16:0/16:0)	721.503	8.93	Lipids	1.26307	0.00651129	1.99125	up	1.21937	0.00135032	0.522596	down	0.945937	0.149385	0.839928	insig	1.20085	0.00707833	0.339048	down	1.0605	0.0931538	1.40038	insig	1.16453	0.0134858	0.783117	insig
PG33:0(16:0/17:0)	735.518	9.38	Lipids	0.815262	0.202256	1.37711	insig	0.979774	0.0876861	0.614645	insig	1.19482	0.0147889	1.33487	insig	0.250813	0.690692	1.03131	insig	1.19065	0.0355963	2.11481	insig	1.22695	0.00360356	0.646356	down
PG34:3(16:1/18:2)	743.487	8.12	Lipids	1.28979	0.0086683	11.2201	up	1.24722	0.00341873	0.0341754	down	0.841035	0.209774	0.888437	insig	1.21113	0.0033538	8.19603	up	0.408144	0.569365	1.29284	insig	1.23063	0.00560588	0.0675881	down
PG34:2(16:0/18:2)	745.503	8.43	Lipids	1.16451	0.0448688	1.68539	insig	1.21336	0.00780718	0.467172	down	0.225843	0.733286	0.968985	insig	1.21344	0.00156233	0.517957	down	1.22974	0.0197686	1.69823	insig	0.669517	0.329191	1.07449	insig
PG34:1(16:0/18:1)	747.518	9.08	Lipids	1.1239	0.0692449	1.59443	insig	1.08496	0.0627516	0.471352	insig	1.23611	0.00833685	0.692043	insig	1.0714	0.046086	1.16939	insig	1.26529	0.00468295	2.0911	up	1.16411	0.00653027	1.22107	insig
PG36:3(18:1/18:2)	771.518	8.6	Lipids	1.28998	0.00731688	8.23358	up	1.23778	0.00689279	0.0718625	down	0.95354	0.0856321	0.778417	insig	1.11935	0.0228639	1.9468	insig	1.23942	0.0148301	0.672294	insig	1.24151	0.0019387	0.0282479	down
MGDG34:2(16:0/18:2)	772.593	10.02	Lipids	1.1211	0.0334609	1.59119	insig	0.707448	0.306024	0.790341	insig	1.24984	0.0106732	0.697734	insig	1.21726	0.000535764	0.366716	down	1.17206	0.0419674	1.1936	insig	0.717287	0.293402	0.887123	insig
MGDG36:6(18:3/18:3)	792.562	8.26	Lipids	1.26591	0.00801114	1.54327	up	0.741358	0.283316	0.805631	insig	1.26416	0.000864193	0.889141	insig	1.21881	4.81097e-06	0.403342	down	1.25905	0.00330918	0.852524	insig	1.1638	0.0273246	1.24173	insig
TG46:2(TG 16:2_16:0_14:0)	792.708	14.71	Lipids	1.30591	0.000537845	0.207105	down	0.658489	0.292077	0.835458	insig	1.17931	0.0480648	0.393901	insig	1.1754	0.0147648	0.0692146	down	1.27652	1.13799e-05	2.87842	up	1.17555	0.0295316	0.42186	insig
MGDG36:5(18:2/18:3)	794.578	8.89	Lipids	1.15656	0.0380008	1.63837	insig	0.979528	0.111933	0.644383	insig	1.02733	0.0682139	1.0548	insig	1.21186	0.00202322	0.532083	down	1.24841	0.00826434	1.39815	insig	1.24179	0.00166569	0.453272	down
TG46:1(TG 16:0_16:1_14:0)	794.723	15.05	Lipids	0.234378	0.737881	1.04731	insig	0.204839	0.760957	0.940668	insig	1.22247	0.0132292	0.668583	insig	0.754164	0.195198	1.27519	insig	1.22742	0.00934663	1.66206	up	0.634667	0.355126	0.866702	insig
MGDG36:4(18:1/18:3)	796.593	9.51	Lipids	1.13437	0.0350066	1.35733	insig	1.175	0.0337473	0.492549	insig	0.235583	0.74173	0.978902	insig	1.20936	0.000662909	0.492445	down	1.26811	0.00208551	1.40739	insig	1.231	0.00604262	0.19639	down
MGDG36:3(18:0/18:3)	798.609	10.32	Lipids	1.26384	0.00262468	1.79228	up	1.19069	0.0272934	0.103071	insig	1.26979	0.00161951	0.480065	down	0.342036	0.600078	0.951808	insig	0.407601	0.569148	0.965844	insig	1.22218	0.00218222	0.205616	down
SQDG32:0(16:0/16:0)	812.555	8.53	Lipids	1.2673	0.0185674	0.0283653	insig	1.13711	0.0510557	22.4856	insig	0.593276	0.386375	1.35437	insig	1.21262	0.000645622	0.103015	down	1.27166	0.000484296	2.22558	up	1.13456	0.0359971	1.65457	insig
TG48:3(16:0_14:0_18:3)	818.723	14.77	Lipids	1.08255	0.0504782	1.32235	insig	1.21963	0.00193951	0.406704	down	0.945355	0.134032	0.855748	insig	1.18106	0.0086096	2.07173	up	1.2754	1.54191e-05	6.41015	up	1.02862	0.091144	0.585718	insig
TG48:2(16:0_14:0_18:2)	820.739	15.1	Lipids	1.21463	0.011053	0.560071	down	1.08954	0.0689377	2.03049	insig	1.23282	0.00273513	0.706858	insig	1.11357	0.0133744	0.635053	down	0.718262	0.295598	0.886067	insig	1.00829	0.0874455	1.38044	insig
TG48:1(16:0_16:0_16:1)	822.755	15.47	Lipids	0.673336	0.304258	1.05633	insig	1.21261	0.005993	0.61233	down	0.955224	0.094077	0.737018	insig	1.18336	0.00317374	2.08617	up	0.983614	0.0753557	1.28943	insig	1.11637	0.05465	0.423068	insig
TG48:0(16:0_16:0_16:0)	824.77	15.78	Lipids	0.49797	0.482443	0.903599	insig	1.22735	0.00442449	0.484483	down	0.0824592	0.886667	1.01244	insig	0.95844	0.0654811	1.41959	insig	1.12703	0.0617683	0.712267	insig	1.14279	0.0438265	0.318888	insig
GlcCerd18:1/h24:0	828.692	15.23	Lipids	0.406922	0.575084	0.90807	insig	1.22204	0.0139837	0.588861	down	0.0923732	0.895439	1.01375	insig	0.957677	0.121409	0.440847	insig	0.89262	0.127342	1.09243	insig	0.777454	0.189737	0.943646	insig
TG49:4	830.723	14.69	Lipids	1.30037	0.000378953	5.15603	up	1.23079	0.00933381	0.0113807	down	0.690685	0.319926	1.26799	insig	1.17562	0.00280913	1.56368	up	1.26463	0.000366163	1.49594	insig	1.23185	0.00122299	0.258594	down
PI34:3(16:0/18:3)	831.503	7.55	Lipids	1.25374	0.0168408	0.730096	insig	0.639396	0.346601	0.845808	insig	1.29225	4.24494e-05	2.89265	up	0.764033	0.185884	0.834817	insig	1.2483	0.00298019	1.61467	up	1.17685	0.0129302	1.33173	insig
TG49:3(15:1_16:0_18:2)	832.739	15	Lipids	0.718365	0.324654	2.2095	insig	1.16438	0.0162811	2.42258	up	0.0926478	0.89102	0.960456	insig	0.731466	0.21057	0.874998	insig	1.24509	0.0136605	1.7232	up	1.17803	0.0269053	1.67687	insig
SQDG34:3(16:0/18:3)	834.54	7.47	Lipids	1.2671	0.0121056	0.321859	insig	0.743067	0.259964	1.75519	insig	1.04544	0.0600428	0.714862	insig	1.21814	4.45747e-05	0.0893619	down	0.498523	0.46544	1.03905	insig	1.17889	0.0215379	0.675106	insig
SQDG34:2(16:0/18:2)	836.555	8.05	Lipids	1.23145	0.0332931	0.141106	insig	1.17952	0.0251351	0.254562	insig	0.557664	0.39677	1.09747	insig	1.21788	1.847e-05	0.148363	down	1.26996	8.66998e-05	1.71009	up	1.18649	0.0202223	0.525927	insig
TG49:1(16:0_16:1_17:0)	836.77	15.63	Lipids	0.143227	0.85539	1.03721	insig	1.03672	0.0466442	0.628319	insig	1.20139	0.0124833	0.733203	insig	1.20637	0.00400381	4.07588	up	1.18201	0.0276152	0.561839	insig	1.20638	0.0160092	0.178273	down
TG50:6(16:0_16:3_18:3)	840.708	14.08	Lipids	0.614573	0.382308	0.709473	insig	1.19801	0.0148669	0.429722	down	1.0751	0.0716222	0.589723	insig	1.16842	0.00462366	1.92554	up	1.27903	1.89489e-05	85.6615	up	1.06203	0.0706006	0.543899	insig
TG50:5(14:0_18:2_18:3)	842.723	14.44	Lipids	0.646947	0.330865	0.711085	insig	0.682289	0.319508	0.369776	insig	1.22294	0.00741993	2.0658	up	0.553893	0.362256	0.887544	insig	0.540734	0.444824	0.916327	insig	1.2263	0.00104477	2.48012	up
GlcCert18:0/h24:0	846.703	15.39	Lipids	1.31275	8.55801e-07	10.3116	up	1.23865	0.00653212	0.177182	down	0.711678	0.24287	1.05362	insig	1.16304	0.0227467	2.68426	insig	1.2757	0.00117263	0.0400741	down	1.24618	2.92494e-05	0.0275575	down
TG50:3(16:0_16:0_18:3)	846.755	15.19	Lipids	1.14879	0.0613285	0.142583	insig	0.28725	0.660055	0.922364	insig	1.28452	0.000297814	0.687147	insig	1.16771	0.00885616	0.470625	down	1.27869	2.93228e-05	6.61726	up	0.829978	0.214782	0.755687	insig
TG50:2(16:0_16:0_18:2)	848.77	15.5	Lipids	0.947262	0.109724	0.521354	insig	0.792969	0.181416	1.34801	insig	0.975896	0.101347	1.27817	insig	1.0933	0.0496857	0.509386	insig	1.19775	0.0328036	0.562565	insig	1.22122	0.00235171	1.69193	up
TG50:1(16:0_16:0_18:1)	850.786	15.8	Lipids	1.12939	0.0762623	3.06377	insig	1.16818	0.035356	0.118614	insig	0.887663	0.138043	0.834603	insig	1.21128	7.49149e-05	4.23396	up	1.24529	0.0132836	0.173609	down	1.22966	0.00671981	0.0751776	down
TG51:7(15:1_18:3_18:3)	852.708	13.99	Lipids	1.28612	0.0025542	4.01344	up	1.19768	0.0236774	0.00738579	insig	1.04785	0.0545458	0.709708	insig	1.20191	0.00113553	2.41606	up	1.27514	2.46698e-05	2.53406	up	1.23113	0.00508096	0.290571	down
TG50:0(16:0_16:0_18:0)	852.801	16.13	Lipids	0.753555	0.239323	1.27858	insig	0.920674	0.117628	0.760387	insig	1.09978	0.0384249	0.85047	insig	1.2125	0.000230028	8.64396	up	1.25197	0.01061	0.183213	down	1.17589	0.0284832	0.240677	insig
PI36:4(18:2/18:2)	857.519	7.64	Lipids	1.30786	0.00113084	0.462222	down	1.15401	0.0274799	0.512018	insig	0.391174	0.575619	1.08783	insig	0.92899	0.0921934	0.776263	insig	1.27413	8.88204e-05	9.94651	up	1.20837	0.0122307	1.22415	insig
TG51:4(15:0_18:2_18:2)	858.755	15	Lipids	0.117391	0.850392	0.946682	insig	1.13259	0.0454959	0.318805	insig	0.757297	0.286868	1.24033	insig	1.15098	0.00605334	2.01125	up	1.1273	0.0639905	0.692531	insig	1.07139	0.0779194	0.484548	insig
SQDG36:4(18:3/18:1)	860.555	7.55	Lipids	1.26322	0.0202178	0.0271066	insig	0.676462	0.298788	1.40157	insig	0.510105	0.428102	0.81412	insig	1.20444	0.00588714	0.0891834	down	1.26956	0.000134106	1.92104	up	1.23163	0.000811659	1.37818	insig
TG51:3(16:0_17:0_18:3)	860.77	15.38	Lipids	0.173691	0.789382	0.941585	insig	1.21237	0.00994379	0.148653	down	0.23738	0.733367	0.94748	insig	1.19851	0.00655662	5.68765	up	1.06459	0.0919597	1.28711	insig	1.18029	0.0274838	0.139705	insig
PI36:2(18:0/18:2)	861.55	9.08	Lipids	1.26394	0.00328979	1.85167	up	0.850644	0.202223	0.728606	insig	0.576626	0.411404	0.947417	insig	1.12102	0.0099307	0.688186	insig	1.10555	0.0594414	0.736122	insig	1.23414	0.0018694	2.12168	up
TG52:9(16:3_18:3_18:3)	862.692	13.41	Lipids	0.324234	0.634002	1.1371	insig	1.16646	0.0129993	0.221324	down	1.24245	0.00210145	0.708648	insig	1.21849	1.38209e-05	41.3322	up	1.27862	5.64479e-05	80.8573	up	1.23581	0.00177013	0.0350962	down
TG51:2(16:0_17:0_18:2)	862.786	15.68	Lipids	0.874675	0.152439	0.706827	insig	0.16005	0.799911	0.938091	insig	0.20667	0.768984	1.03177	insig	1.18356	0.0119939	2.80756	up	1.07555	0.0883052	0.639553	insig	1.01078	0.106968	1.24237	insig
TG51:1(16:0_17:0_18:1)	864.801	15.98	Lipids	1.09857	0.0858986	1.83691	insig	1.11068	0.0383809	0.43369	insig	1.00301	0.0707762	0.822677	insig	1.20786	0.00402659	5.67719	up	1.19971	0.031962	0.227705	insig	1.22434	0.00891454	0.0357241	down
TG52:6(16:1_18:2_18:3)	868.739	14.56	Lipids	1.12396	0.0789117	0.0131345	insig	1.21391	0.00619753	4.60212	up	1.24128	0.00365465	2.80914	up	1.20036	0.00784269	0.00626004	down	1.2787	2.99425e-05	6.36654	up	1.24594	8.83481e-05	115.866	up
TG52:5(16:0_18:2_18:3)	870.755	14.89	Lipids	1.01053	0.107559	0.328096	insig	1.21227	0.00314237	4.55536	up	1.254	0.00319294	2.14226	up	1.14387	0.0162977	0.493145	down	0.728804	0.298353	0.945789	insig	1.23198	0.00541504	2.26255	up
TG52:4(16:0_18:2_18:2)	872.77	15.2	Lipids	0.682396	0.285892	0.635862	insig	0.940097	0.0935035	1.72935	insig	1.12804	0.0369296	1.42388	insig	0.307304	0.646101	1.0635	insig	1.25857	0.00789642	0.422072	down	0.430956	0.535889	1.04694	insig
TG52:3(16:0_18:1_18:2)	874.786	15.53	Lipids	0.980949	0.143687	2.72291	insig	1.14449	0.0462045	0.0238862	insig	0.0110407	0.997009	1.00051	insig	1.21065	0.000298132	5.18638	up	1.24088	0.0150063	0.370181	down	1.23384	0.00498439	0.0431065	down
TG52:1(16:0_18:0_18:1)	878.817	16.16	Lipids	1.16291	0.0621811	5.40969	insig	1.18849	0.025593	0.187	insig	0.926081	0.158932	0.837409	insig	1.21242	0.0029501	26.6704	up	1.25805	0.00819586	0.0852886	down	1.22983	0.00658319	0.0972269	down
TG53:7(17:1_18:3_18:3)	880.739	14.36	Lipids	0.899199	0.177953	0.532236	insig	1.23712	0.00557608	0.0372892	down	1.26544	0.00181635	0.626918	down	1.21727	3.10747e-05	3.57811	up	1.07372	0.0881671	0.568354	insig	1.15111	0.0339333	0.605085	insig
TG52:0(16:0_18:0_18:0)	880.833	16.46	Lipids	0.695007	0.288653	1.20687	insig	1.11809	0.05876	2.97691	insig	1.17352	0.0479023	0.736843	insig	1.18518	0.00343771	3.90619	up	1.15807	0.0452762	0.336042	insig	1.16024	0.0342951	0.327803	insig
TG53:6(17:2_18:2_18:2)	882.755	14.71	Lipids	1.06057	0.0857974	0.342323	insig	0.595512	0.387527	0.296102	insig	1.20715	0.0179774	1.95983	insig	0.961867	0.072716	1.40743	insig	1.26751	0.00250158	3.78329	up	1.23794	0.00303764	3.67636	up
TG53:5(17:1_18:2_18:2)	884.77	15.1	Lipids	0.286754	0.670772	0.873884	insig	1.22207	0.00672637	0.350943	down	1.2534	0.00290089	2.38425	up	1.06663	0.0230026	1.53403	insig	1.16308	0.0469061	0.74913	insig	0.781759	0.248085	1.12416	insig
TG53:4(17:1_18:1_18:2)	886.786	15.4	Lipids	0.217437	0.738973	0.892241	insig	0.160813	0.820557	1.05244	insig	1.15302	0.0407727	1.77282	insig	1.1554	0.00455551	1.91232	up	1.10427	0.0751502	0.56596	insig	0.995311	0.117063	0.644447	insig
TG53:3(17:0_18:1_18:2)	888.801	15.72	Lipids	0.801627	0.243926	1.36897	insig	1.13466	0.0504054	0.161379	insig	0.602588	0.405345	1.15451	insig	1.20347	0.00270855	3.94684	up	0.913699	0.176754	0.67471	insig	1.19733	0.0201478	0.0298154	insig
TG54:9(TG 18:3_18:3_18:3)	890.723	13.88	Lipids	1.10657	0.087084	0.00117111	insig	0.853898	0.16852	1.63521	insig	1.15106	0.0631444	0.61799	insig	1.19075	0.0116674	0.0869318	down	1.27894	1.75807e-05	165.483	up	1.2448	3.50924e-06	4.12259	up
TG53:2(17:1_18:0_18:1)	890.817	16.05	Lipids	0.553247	0.446574	0.775124	insig	0.053498	0.943333	1.01519	insig	0.74808	0.228996	0.880663	insig	1.17245	0.00382911	1.82623	up	1.08381	0.085026	0.485001	insig	1.14374	0.0435356	0.587711	insig
TG54:8(TG 18:3_18:2_18:3)	892.739	14.24	Lipids	0.991487	0.121849	0.349566	insig	1.22826	0.00667649	6.16586	up	1.26974	0.000532698	2.95829	up	1.12994	0.0318991	0.363679	insig	1.2781	3.58035e-06	1.5213	up	1.23796	0.00253774	3.97749	up
TG54:7(TG 18:2_18:2_18:3)	894.755	14.57	Lipids	0.819813	0.186868	0.558363	insig	1.23386	0.000546895	5.67389	up	1.21343	0.00697651	1.67962	up	0.952044	0.109803	0.679678	insig	1.24551	0.0122742	0.780102	insig	0.624712	0.366638	1.19822	insig
TG54:5(TG 18:2_18:0_18:3)	898.786	15.25	Lipids	0.658513	0.343625	1.5516	insig	1.18729	0.0271714	0.0270134	insig	0.73117	0.296851	0.883096	insig	1.20851	0.0001664	3.92073	up	1.18579	0.0369448	0.669534	insig	1.21489	0.0127463	0.101635	down
TG54:4(TG 18:1_18:2_18:1)	900.801	15.6	Lipids	0.4225	0.552774	1.32424	insig	1.17394	0.0299117	0.201312	insig	0.30398	0.660709	0.953942	insig	1.20741	0.00103848	4.48718	up	1.20099	0.0314698	0.474942	insig	0.883442	0.18088	0.799675	insig
TG54:3(TG 16:0_18:3_20:0)	902.817	15.88	Lipids	0.950716	0.157934	2.50585	insig	1.18827	0.0259424	0.117291	insig	0.959204	0.150067	0.779064	insig	1.21024	0.000319279	4.62235	up	0.425348	0.552318	0.916151	insig	1.22137	0.0100641	0.128848	down
TG54:2(TG 18:0_18:2_18:0)	904.833	16.21	Lipids	1.06237	0.0940589	2.02996	insig	0.724187	0.239013	0.853406	insig	1.23448	0.00272245	0.772705	insig	1.2062	0.000196105	3.26577	up	1.13005	0.0620747	0.616326	insig	0.361406	0.603636	0.919887	insig
DGDG32:1(16:0/16:1)	908.63	9.01	Lipids	1.30953	0.00141752	14.8136	up	1.24773	0.0031205	0.0117753	down	1.26891	0.000911098	0.38067	down	1.21825	0.000356778	15.1555	up	1.26575	0.00487419	0.327168	down	1.24319	0.00119334	0.0917799	down
TG55:7(TG 18:2_18:3_19:2)	908.77	14.79	Lipids	1.12308	0.0642437	0.417714	insig	0.0164932	0.994857	1.00433	insig	1.24751	0.00594832	2.48876	up	1.13223	0.0114357	0.364665	down	1.27524	3.67386e-05	3.62248	up	1.20703	0.0154489	3.05797	up
DGDG32:0(16:0/16:0)	910.646	9.74	Lipids	0.705463	0.308627	0.779511	insig	0.703136	0.30925	1.50282	insig	1.26496	0.00325534	0.689568	insig	1.08073	0.0635748	0.185522	insig	1.27149	0.000920017	2.01811	up	1.13552	0.011672	1.18731	insig
TG55:6(TG 18:2_18:2_19:2)	910.786	15.12	Lipids	0.325891	0.639623	0.85265	insig	0.54427	0.416871	0.578676	insig	1.22326	0.00447761	1.92909	up	1.1735	0.0120847	0.493098	down	0.571524	0.417773	1.069	insig	0.802916	0.233578	0.67623	insig
TG55:3(TG 18:1_18:1_19:1)	916.833	16.08	Lipids	0.275696	0.72091	1.09043	insig	1.12596	0.0526524	0.227704	insig	1.18244	0.0109723	0.598336	down	0.984418	0.0632853	1.29563	insig	1.25077	0.00348282	2.20014	up	1.22601	0.0072828	0.327791	down
TG56:6(TG 18:2_18:2_20:2)	924.801	15.32	Lipids	1.08938	0.0447991	0.279795	insig	0.0913187	0.894648	1.02724	insig	0.788141	0.279048	11.9079	insig	0.864141	0.150555	0.751644	insig	1.26609	0.00463582	2.49725	up	0.91789	0.15898	1.24234	insig
TG56:4(TG 18:1_18:2_20:1)	928.833	15.96	Lipids	0.0792983	0.917889	1.04394	insig	1.04469	0.0887805	0.378459	insig	0.831596	0.22377	0.876188	insig	1.17291	0.00339055	1.99624	up	1.14122	0.0578554	0.487001	insig	0.00500842	0.994213	0.999371	insig
TG56:3(TG 18:1_18:1_20:1)	930.848	16.23	Lipids	0.846524	0.221311	1.73401	insig	1.17458	0.0325502	0.240345	insig	1.17616	0.0336725	0.571048	insig	1.18938	0.00137069	2.21072	up	0.498246	0.486273	1.14216	insig	1.23663	0.00377448	0.210185	down
DGDG34:3(16:0/18:3)	932.63	8.65	Lipids	1.30564	0.00311906	0.00519042	down	1.24088	0.00520574	9.83073	up	0.312919	0.612194	1.02782	insig	1.20677	0.00556938	0.0174825	down	1.27862	0.000110139	236.699	up	1.08786	0.069831	0.466127	insig
TG56:2(TG 16:0_18:2_22:0)	932.864	16.54	Lipids	0.0633926	0.924548	0.970579	insig	1.22729	0.000922594	2.40085	up	1.09989	0.076168	0.604476	insig	0.468048	0.481098	1.12714	insig	1.19423	0.0335598	0.529407	insig	1.24268	1.89466e-05	3.34844	up
DGDG34:2(16:0/18:2)	934.646	9.24	Lipids	1.24968	0.00563504	1.89133	up	1.24235	0.00529794	14.5091	up	1.27673	0.00027787	0.724723	insig	1.20467	0.00631331	0.124913	down	1.2771	0.000109156	0.520925	down	1.2446	2.31553e-06	5.54793	up
TG56:1(TG 16:0_18:1_22:0)	934.88	17.26	Lipids	1.21066	0.032497	8.68837	insig	0.340373	0.624376	0.65882	insig	1.2801	0.00375139	0.564015	down	1.15895	0.0206056	6.49271	up	1.2262	0.0171201	0.353565	insig	1.23357	0.00351213	0.625907	down
DGDG34:1(16:0/18:1)	936.662	9.89	Lipids	1.30784	0.000318431	5.23499	up	1.25214	0.00052156	0.0738713	down	1.22862	0.00449997	0.738917	insig	1.15851	0.0189541	1.69057	up	1.27605	0.00113915	0.130682	down	1.22483	0.00864267	0.0266678	down
TG56:0(TG 16:0_18:0_22:0)	936.895	17.06	Lipids	0.880493	0.154219	0.740057	insig	1.19932	0.0237666	27.5947	insig	0.988756	0.0804356	0.357916	insig	0.532196	0.401203	0.583626	insig	1.27108	0.00164592	0.328627	down	1.12591	0.0519553	0.243384	insig
TG57:3(TG 21:0_18:2_18:1)	944.864	16.46	Lipids	0.0905927	0.883866	1.0461	insig	0.667973	0.290483	0.61833	insig	1.23944	0.0100663	0.444969	down	1.13697	0.0346538	0.284179	insig	1.26989	0.00131075	3.72665	up	1.19884	0.0196064	0.260971	insig
TG57:2(TG 23:0_18:2_16:0)	946.88	16.69	Lipids	0.442819	0.533486	0.75833	insig	0.165621	0.794397	0.906938	insig	0.998688	0.12279	0.732544	insig	1.12841	0.0386786	0.247831	insig	1.03385	0.110247	0.72852	insig	1.24479	1.0699e-05	3.15366	up
DGDG35:2(17:0/18:2)	948.662	9.69	Lipids	1.31192	8.8993e-05	10.9484	up	1.23599	0.00583948	0.158805	down	1.27988	0.000514004	0.745803	insig	1.18223	0.00130738	1.59629	up	1.27835	0.000219717	0.13454	down	1.24204	0.000164169	2.36932	up
TG57:1(TG 23:0_18:1_16:0)	948.895	16.94	Lipids	0.131023	0.855005	0.959541	insig	0.891359	0.141154	0.58383	insig	1.13039	0.0495552	0.532018	insig	1.06175	0.0592957	1.64469	insig	1.17783	0.0361852	0.631726	insig	1.22439	0.00879305	0.405268	down
DGDG36:6(18:3/18:3)	954.615	7.45	Lipids	1.3118	0.000573856	0.000502145	down	1.24443	0.00439976	20.4442	up	0.321796	0.646696	0.789735	insig	1.21523	0.00197432	0.00512617	down	1.27883	5.31179e-05	1326.64	up	1.24521	8.35073e-05	5.39168	up
TG58:5(TG 22:0_18:2_18:3)	954.848	16.05	Lipids	1.14028	0.0496111	0.35277	insig	1.23324	0.00528876	0.196066	down	1.18603	0.0114772	0.173364	down	1.18976	0.0122989	0.00985326	down	1.27835	1.79718e-05	7.03788	up	1.2437	7.70052e-05	2.52478	up
DGDG36:5(18:2/18:3)	956.63	8.1	Lipids	1.31101	0.00112184	20.1444	up	1.12689	0.054381	0.461942	insig	1.17378	0.0503255	0.944963	insig	1.19789	0.00140474	0.720235	insig	1.27849	0.000198486	0.162268	down	1.1259	0.0491814	1.33124	insig
TG58:4(TG 22:0_18:2_18:2)	956.864	16.3	Lipids	0.0356352	0.950954	0.980731	insig	0.622109	0.324201	1.22273	insig	1.20116	0.0277637	0.680507	insig	1.16318	0.00543035	0.0828802	down	0.902086	0.179673	0.784388	insig	1.21814	0.00955556	1.87154	up
DGDG36:4(18:2/18:2)	958.646	8.75	Lipids	0.872698	0.181793	0.809092	insig	1.16385	0.0268168	0.572923	insig	1.09776	0.0851943	0.914773	insig	1.20907	0.00348584	0.208918	down	1.27265	0.000342878	1.52176	up	1.13405	0.0433151	0.737415	insig
TG58:3(TG 24:0_18:2_16:1)	958.88	16.61	Lipids	0.523658	0.436572	0.758448	insig	1.14998	0.0401234	0.331484	insig	1.25324	0.00444381	0.477334	down	1.07264	0.0230189	0.148585	insig	1.23086	0.0174327	1.88681	insig	1.22348	0.00923599	0.228589	down
DGDG36:3(18:0/18:3)	960.662	9.57	Lipids	1.08098	0.0744534	0.844107	insig	1.25144	0.000403313	0.112567	down	1.03343	0.0561547	0.820427	insig	0.5155	0.435259	1.04001	insig	1.26974	0.000379866	1.31222	insig	1.03889	0.0748705	1.23448	insig
DGDG36:3(18:1/18:2)	960.662	9.39	Lipids	1.23289	0.00619324	1.91674	up	1.23326	0.00863993	0.14248	down	1.10969	0.0762259	0.918997	insig	1.17047	0.00626322	0.576172	down	1.27777	0.000174437	0.279118	down	1.23408	0.00352551	0.0872102	down
TG58:2(TG 24:0_18:2_16:0)	960.895	16.84	Lipids	0.481613	0.480146	0.836847	insig	0.926961	0.103071	1.50866	insig	1.15016	0.0522654	0.593892	insig	1.08723	0.0587657	0.233967	insig	1.14832	0.0539268	0.560448	insig	1.21468	0.00168023	1.56117	up
DGDG36:2(18:0/18:2)	962.677	10.12	Lipids	1.30415	0.000317663	3.31097	up	0.59855	0.368482	0.892736	insig	1.07277	0.0407468	0.807549	insig	0.566326	0.377879	0.980155	insig	1.27751	0.0005038	0.414526	down	1.24448	2.71639e-06	3.68967	up
TG59:5(TG 23:0_18:3_18:2)	968.864	16.21	Lipids	0.823994	0.200784	1.61343	insig	1.08595	0.0764146	0.131841	insig	1.26233	0.00894944	0.124425	down	1.19417	0.0102532	0.0454756	down	1.25832	0.00504314	2.03854	up	1.2452	9.59177e-07	5.19715	up
TG59:3(TG 23:0_18:2_18:1)	972.895	16.76	Lipids	1.18058	0.0138689	0.50554	insig	1.03938	0.0929228	0.468424	insig	1.12125	0.0493747	0.666743	insig	1.01962	0.0937651	0.443284	insig	1.15997	0.0482332	1.45855	insig	1.20745	0.0160215	0.143753	down
TG60:5(TG 24:0_18:2_18:3)	982.88	16.38	Lipids	0.887477	0.156909	1.6061	insig	1.24886	4.1166e-05	0.26404	down	1.01738	0.0862904	0.752234	insig	1.13401	0.0333765	0.233998	insig	1.26992	0.00032361	2.67682	up	0.849028	0.201816	1.29926	insig
TG60:3(TG 24:0_18:1_18:2)	986.911	16.89	Lipids	0.432003	0.569329	1.12935	insig	0.963271	0.135077	0.218234	insig	1.15688	0.0522661	0.377896	insig	1.00704	0.046127	0.20711	insig	1.22452	0.0144666	1.8571	up	1.21987	0.0106591	0.126861	down
TG62:4(TG 26:0_18:2_18:2)	1012.93	16.91	Lipids	0.830608	0.179023	0.841378	insig	0.0650483	0.923974	0.906248	insig	1.28646	0.000171274	0.605538	down	1.04021	0.0827283	0.206335	insig	1.26465	0.000379165	2.09467	up	1.22016	0.000762208	2.46591	up
AcylGlcADG50:3(16:0/18:3_16:0)	1022.79	12.44	Lipids	1.09273	0.0896093	0.524112	insig	0.93649	0.151113	1.88918	insig	0.56506	0.405754	1.10565	insig	1.20267	0.00671947	0.186146	down	1.25567	0.00133559	3.91776	up	1.15609	0.0240371	1.39212	insig
AcylGlcADG50:2(16:0/18:2_16:0)	1024.8	12.83	Lipids	0.835752	0.242349	0.730216	insig	0.591847	0.389442	1.2493	insig	1.17543	0.0238416	0.531911	insig	1.21098	0.00317091	0.21537	down	1.02534	0.109099	1.87158	insig	0.349368	0.607539	1.03678	insig
DGDG41:3	1030.74	11.56	Lipids	1.31007	0.00156997	29.7201	up	1.23385	0.00917289	0.00167464	down	1.2797	0.000240328	0.458153	down	1.14777	0.029135	3.96799	insig	1.26324	0.00461734	0.318585	down	1.2408	0.00211883	0.0483373	down
DGDG41:2(23:0/18:2)	1032.76	12.01	Lipids	1.30096	0.000307934	4.09212	up	1.2113	0.00278021	0.370715	down	1.15383	0.0264655	0.552473	insig	1.2141	0.00141201	3.89769	up	1.26791	0.000598823	3.159	up	1.24024	0.00166477	3.77037	up
DGDG42:2(24:0/18:2)	1046.77	12.32	Lipids	1.26436	0.014889	0.278719	insig	1.15352	0.04435	22.7493	insig	0.7641	0.277937	0.834787	insig	1.20906	0.00210246	0.380839	down	1.24205	0.00384749	1.511	up	1.24047	0.000136876	4.71962	up
AcylGlcADG52:5(18:2/18:3_16:0)	1046.79	12.32	Lipids	1.25756	0.0189592	0.337864	insig	1.17381	0.0173685	0.648779	insig	1.19557	0.0121306	0.625082	down	1.20658	0.00537795	0.146327	down	1.26036	0.00575904	3.4308	up	1.24097	0.000420659	4.45011	up
AcylGlcADG52:4(16:0/18:2_18:2)	1048.8	12.49	Lipids	1.1365	0.0757129	0.385514	insig	0.433574	0.504023	0.90294	insig	0.980774	0.0947155	0.72917	insig	1.2009	0.0074877	0.218328	down	1.11223	0.0663844	1.73371	insig	0.374082	0.579789	1.04203	insig
AcylGlcADG52:3(18:1/18:2_16:0)	1050.82	12.88	Lipids	0.860741	0.225281	0.658437	insig	0.218454	0.74128	0.962591	insig	1.10912	0.0341841	0.693986	insig	1.14584	0.0303643	0.545479	insig	1.25278	0.00205993	3.00856	up	1.09844	0.0639771	2.12205	insig
AcylGlcADG54:7(18:2/18:3_18:2)	1070.79	11.74	Lipids	1.28807	0.00548764	0.560567	down	1.11114	0.0190087	1.72495	insig	1.17891	0.0250752	1.75745	insig	1.2164	0.000550413	0.0744361	down	1.18723	0.0236363	1.69518	insig	0.130856	0.851046	1.0206	insig
AcylGlcADG54:4(18:1/18:1_18:2)	1076.83	12.95	Lipids	0.481955	0.516859	0.871584	insig	0.97999	0.111338	1.71421	insig	1.20741	0.0177232	0.6027	insig	1.14959	0.0302872	0.493396	insig	1.26001	0.001306	1.87951	up	1.19061	0.00282737	1.45215	insig
Xanthine	153.041	3.44	Nucleosides and derivatives	1.12352	0.0646083	0.590268	insig	1.20175	0.00269136	0.397384	down	1.22393	0.0280214	2.15347	insig	1.21403	0.00147403	0.149852	down	0.904139	0.158326	1.28699	insig	1.2266	0.00316714	0.437451	down
Succinic acid	117.019	2.31	Organic acid	0.831418	0.207903	0.833496	insig	1.12262	0.0563111	0.665534	insig	1.28662	8.77351e-05	0.316704	down	0.123258	0.849891	0.985693	insig	1.25157	0.0107683	1.6685	up	1.24208	1.61466e-05	1.1591	insig
Malic acid	133.014	1.14	Organic acid	0.0232766	0.979401	0.99665	insig	1.23206	0.00747181	0.581431	down	1.10845	0.0556412	1.45809	insig	1.11215	0.0424579	1.21057	insig	1.252	0.0104068	1.13737	insig	1.17635	0.0290241	1.21628	insig
p-Aminobenzoic acid	138.055	3.63	Organic acid	1.30506	0.00273467	2.51542	up	0.209265	0.747156	1.21303	insig	1.2812	0.00273109	0.458091	down	1.07949	0.0199817	0.747228	insig	0.551489	0.409128	0.579278	insig	0.412326	0.517583	0.644112	insig
a-ketoglutaric acid	145.014	1.35	Organic acid	1.05478	0.0810678	0.229607	insig	1.25205	0.00132864	0.166985	down	1.26685	0.00713881	0.234698	down	1.18036	0.00152638	0.303129	down	1.27877	1.67955e-05	4.95002	up	1.07935	0.0723787	0.889003	insig
cinnamic acid	149	7.24	Organic acid	0.73796	0.26485	0.812226	insig	0.441666	0.491414	0.923145	insig	1.25222	0.00556626	3.46656	up	1.20349	0.000264516	0.433461	down	1.11277	0.0657113	0.667792	insig	0.998214	0.10836	0.690898	insig
shikimic acid	173.046	3.61	Organic acid	1.28426	0.000821758	1.58502	up	1.24019	0.000216339	1.3875	insig	1.28741	3.41312e-05	3.42657	up	1.20878	0.00132261	1.61201	up	0.692233	0.276542	0.877384	insig	0.743864	0.247243	0.377907	insig
Citric acid	191.02	1.8	Organic acid	1.25938	0.0144958	2.20167	insig	1.24671	0.00207205	0.138739	down	1.2179	0.0225435	0.393656	insig	1.20151	0.000483263	0.428411	down	1.27088	0.00325946	0.81937	insig	1.0775	0.0754151	0.650926	insig
quinic acid	191.056	3.62	Organic acid	0.599663	0.388471	1.09749	insig	1.03647	0.0531951	1.27244	insig	0.514288	0.412129	1.15038	insig	0.207987	0.749771	1.0792	insig	1.27444	3.29721e-05	4.18698	up	0.967232	0.131217	0.706067	insig
Ferulic acid	195.065	4.93	Organic acid	1.25682	0.0116347	0.652656	down	0.103072	0.874826	1.02142	insig	0.0964537	0.901415	1.0111	insig	0.610379	0.324234	0.593018	insig	1.15919	0.0240884	1.62336	insig	1.15973	0.036641	3.19555	insig
Syringic acid	199.06	4.8	Organic acid	1.29134	0.00792659	0.445604	down	0.0737976	0.914151	0.94434	insig	0.765044	0.234587	1.6847	insig	0.427995	0.535823	1.50534	insig	0.668358	0.316058	1.33192	insig	0.40968	0.552474	1.16158	insig
Sinapic acid	225.07	5.83	Organic acid	1.25066	0.0178249	0.334992	insig	1.21465	0.00321998	0.497688	down	0.683923	0.335134	1.13677	insig	1.20881	0.00379239	4.49946	up	1.03494	0.0741027	1.23297	insig	1.10083	0.0551313	0.588646	insig
chorismic acid	227.05	4.63	Organic acid	1.25952	0.00297482	1.67701	up	0.726935	0.235962	1.23867	insig	0.206974	0.768306	1.04229	insig	1.06446	0.0270949	0.65689	insig	1.26324	0.00414676	0.742993	insig	1.12048	0.0545889	1.2358	insig
Indole	118.065	4.27	Other	1.2266	0.0255321	3.24387	insig	1.19733	0.0049991	2.19974	up	1.28269	0.0035185	14.4837	up	1.09716	0.0278362	1.42317	insig	0.284031	0.67387	0.961256	insig	1.06735	0.0682927	1.65563	insig
2-Picolinic acid	124.039	0.93	Other	0.45375	0.535551	0.802575	insig	0.601933	0.387095	0.229429	insig	0.424911	0.565691	1.12912	insig	1.18668	0.0111303	0.294223	down	0.532522	0.434747	0.770619	insig	1.10148	0.0331526	0.545998	insig
Quinoline	130.065	4.27	Other	1.22748	0.0276042	2.85849	insig	1.1802	0.0244823	2.06507	insig	1.27609	0.00512963	10.6625	up	1.08016	0.0542832	5.01963	insig	0.326378	0.640513	0.961195	insig	0.967834	0.109451	1.42078	insig
4-Formyl Indole	146.06	4.27	Other	1.2738	0.00747402	3.29634	up	1.17943	0.0228357	2.33268	insig	1.27994	0.00394821	13.1568	up	1.10234	0.0327726	1.14397	insig	0.116097	0.87809	1.02158	insig	1.05952	0.0527002	1.63579	insig
Pyridoxine	170.081	2.32	Other	1.30405	0.000372802	0.273972	down	1.13696	0.0325918	0.365179	insig	1.15326	0.0454747	1.93685	insig	1.14156	0.0266506	1.327	insig	0.583933	0.411513	0.90416	insig	0.928686	0.152872	0.847044	insig
N-Hydroxy-L-tryptophan	221.092	2.87	Other	1.19109	0.0139066	1.85371	insig	1.24502	0.000179511	2.1573	up	1.20035	0.00839621	2.08285	up	0.643266	0.328226	0.73632	insig	1.05662	0.0642794	2.03664	insig	0.108938	0.873701	0.907843	insig
Momilactone A	315.195	10.36	Other	1.04276	0.104443	0.204355	insig	1.14714	0.0162044	1.65624	up	1.203	0.0367665	42.903	insig	0.617113	0.325733	1.44742	insig	0.539417	0.428845	1.5575	insig	0.850777	0.196006	3.68574	insig
Linoleoyl ethanolamide ismoer	324.29	11.82	Other	0.946272	0.171412	0.178194	insig	1.18205	0.00505054	0.431453	down	0.382191	0.599625	1.1391	insig	0.313801	0.647483	0.851723	insig	0.230828	0.735036	1.15744	insig	1.21514	0.00789055	6.62041	up
Cofaryloside	515.285	6.8	Other	0.48052	0.486817	0.699232	insig	0.658281	0.342178	0.128407	insig	1.25409	0.00736325	7.78227	up	1.18471	0.0137465	0.140483	down	0.444542	0.506785	1.19473	insig	0.903385	0.160252	0.390395	insig
5-Formylbenzofuran	147.044	4.3	Phenolamides	0.210203	0.782331	1.14414	insig	0.397128	0.546111	1.21425	insig	1.03266	0.116781	4.36595	insig	1.17825	0.0168263	0.085692	down	0.0200742	0.982058	0.996955	insig	0.53987	0.397542	0.75626	insig
Ben-Cad	207.1	5.03	Phenolamides	1.14624	0.0288109	1.31351	insig	1.24044	0.00125051	2.72583	up	1.24874	0.0127864	1.77298	up	1.18577	0.00365221	1.65089	up	1.27599	0.000342708	1.20983	insig	1.24095	0.000159126	1.72098	up
Ben-Cad isomer2	207.1	3.94	Phenolamides	1.19587	0.0113056	1.66102	up	1.19871	0.00680583	0.524048	down	0.835621	0.17014	1.24342	insig	-	-	-	-	1.0859	0.0722123	1.34259	insig	0.707299	0.299977	1.0919	insig
Cin-Put	219.1	5.27	Phenolamides	1.30094	0.00267148	1.67677	up	1.14995	0.0457255	1.78992	insig	1.28106	0.00496914	7.34749	up	1.1915	0.0118541	0.100759	down	1.2316	0.00209824	1.67315	up	1.21576	0.0124689	1.40344	insig
Cin-Cad	233.2	2.83	Phenolamides	1.2408	0.0260343	0.34264	insig	1.1226	0.0315241	0.706536	insig	1.28264	0.00228222	3.36108	up	1.20762	0.00296421	2.03694	up	0.50074	0.482716	1.06711	insig	1.13634	0.0466274	0.673469	insig
Cin-Cad isomer2	233.2	4.06	Phenolamides	1.24149	0.00384929	1.34416	insig	1.23082	0.00479564	1.56631	up	1.21211	0.00643674	1.80985	up	1.10133	0.0430181	0.33318	insig	1.20678	0.00464902	1.48501	insig	1.21075	0.0114419	0.17446	down
Cou-Put	235.1	4.35	Phenolamides	0.0325968	0.958499	0.991721	insig	1.22509	0.0127665	31.5392	up	1.26496	0.0133807	4.73507	up	1.20411	0.00588487	0.079992	down	0.689336	0.30752	0.858278	insig	0.796887	0.238524	1.15002	insig
Ben-Agm	235.3	4.73	Phenolamides	-	-	-	-	-	-	-	-	1.29107	2.32415e-06	5.94132	up	1.1951	0.00148711	0.423649	down	1.27856	2.49797e-05	2.3425	up	1.23993	0.00109367	1.59411	up
Ben-Tam	242.3	5.75	Phenolamides	0.993574	0.0859187	1.47143	insig	1.11654	0.0200429	0.606061	insig	1.25304	0.00663051	3.57201	up	0.776068	0.23508	0.743666	insig	0.262288	0.706522	0.965909	insig	0.30596	0.64489	1.09938	insig
Caf-Put	251.1	4.05	Phenolamides	0.0799779	0.92887	0.987316	insig	1.23153	0.00897862	3.80454	up	0.317864	0.621678	0.960615	insig	1.20885	0.00348165	0.12625	down	1.27217	0.00247676	2.86267	up	1.04661	0.0687676	1.11893	insig
Cin-Agm	261.2	5.61	Phenolamides	-	-	-	-	-	-	-	-	1.29254	0.00103483	24.5722	up	1.20579	0.00553754	0.155915	down	1.27093	0.00199331	2.65298	up	1.23195	0.00568373	1.87502	up
Caf-Cadisomer1	265.155	4.57	Phenolamides	0.92654	0.124627	1.29134	insig	1.1778	0.0317665	3.76527	insig	1.28262	0.00344462	4.99468	up	1.21364	0.000185399	0.205655	down	0.528934	0.458748	0.234979	insig	1.15128	0.00900241	1.53348	up
Caf-Cad	265.2	4.32	Phenolamides	1.25728	0.0227149	0.710836	insig	1.20574	0.00773155	0.569822	down	1.27359	0.00731238	7.28599	up	1.19147	0.00283222	0.437588	down	0.466904	0.512007	0.942239	insig	1.24573	4.37295e-06	2.12002	up
Fer-Put	265.2	4.53	Phenolamides	1.28739	0.000708948	2.09085	up	1.2501	0.00175492	12.1158	up	1.28467	0.00289714	53.4022	up	1.18139	0.0155043	0.0961603	down	1.27741	0.000660953	7.08557	up	1.22357	0.00739305	1.80383	up
Ben-Trm	265.3	4.52	Phenolamides	1.20348	0.0224115	1.45432	insig	1.22563	0.0120147	12.8905	up	1.28846	0.00131665	48.0155	up	1.20837	0.00381438	0.111795	down	1.27371	0.000594377	3.22254	up	1.20326	0.0171859	1.38512	insig
Cin-Tam	268.3	6.56	Phenolamides	-	-	-	-	-	-	-	-	1.2374	0.0197609	17.1439	insig	1.20088	0.00608622	0.0985663	down	-	-	-	-	-	-	-	-
Cin-Spd	276.4	3.19	Phenolamides	-	-	-	-	-	-	-	-	-	-	-	-	-	-	-	-	-	-	-	-	1.24258	3.08288e-05	5.69871	up
Cin-Spd isomer1	276.4	4.53	Phenolamides	-	-	-	-	-	-	-	-	1.29245	6.07131e-06	4.71672	up	1.19784	0.00709918	0.293441	down	0.406411	0.538805	1.22284	insig	1.19023	0.0156642	1.36171	insig
Cin-Spd isomer2	276.4	4.15	Phenolamides	0.876908	0.15651	0.953708	insig	0.126562	0.861473	1.0138	insig	1.22267	0.0119397	1.26475	insig	0.990298	0.0900166	0.884168	insig	1.26633	0.0045905	2.04076	up	1.20363	0.0113283	1.59744	up
Cou-Agm	277.3	4.66	Phenolamides	0.976331	0.0921173	0.610329	insig	1.23583	0.00427808	5.09906	up	1.23032	0.0239877	12.0157	insig	1.09028	0.0574145	0.0140724	insig	1.27201	8.4246e-05	4.28539	up	1.2437	0.000686975	1.53876	up
Fer-Cad	279.2	3.9	Phenolamides	-	-	-	-	-	-	-	-	-	-	-	-	-	-	-	-	-	-	-	-	1.21361	0.00303955	2.32795	up
Cou-Tam	284.1	6.62	Phenolamides	1.23387	0.00571447	2.04764	up	1.1121	0.0229316	1.5524	insig	1.2763	0.00607014	31.5026	up	1.13564	0.0266125	0.514598	insig	1.27824	8.23652e-07	1.77882	up	1.23919	0.00227127	0.480357	down
Cinnamoyltryptamine	291.149	8.9	Phenolamides	0.17328	0.813166	1.03269	insig	0.617498	0.326746	1.10576	insig	1.26689	0.0108769	437.354	up	1.07426	0.032071	1.59608	insig	0.236601	0.727245	0.746407	insig	0.212497	0.739546	0.817434	insig
Cin-Trm	291.4	5.85	Phenolamides	-	-	-	-	-	-	-	-	-	-	-	-	1.11362	0.0456205	1.46918	insig	1.27338	3.6368e-05	4.56733	up	1.20544	0.00517601	2.84335	up
Cou-Spd	292.2	5.84	Phenolamides	-	-	-	-	-	-	-	-	-	-	-	-	1.15315	0.0184861	0.756428	insig	1.2742	0.000399429	3.41399	up	1.22402	0.00100798	2.6802	up
Caf-Agm	293.2	4.42	Phenolamides	0.594425	0.422517	1.21676	insig	1.15684	0.0234172	0.293896	insig	1.28847	0.00015954	7.10928	up	0.869544	0.131885	0.853853	insig	1.233	0.0134801	1.5331	up	1.01911	0.0990764	1.19132	insig
N-Feruloylagmatine	307.176	4.85	Phenolamides	0.629351	0.374007	0.578272	insig	0.785747	0.199768	0.604211	insig	1.14933	0.0607205	9.57832	insig	1.16336	0.0182487	0.107199	down	0.744017	0.266321	2.34852	insig	0.496317	0.473615	0.911539	insig
Fer-Agm	307.2	4.87	Phenolamides	1.29567	0.00038641	2.57243	up	1.23668	0.00147223	0.305999	down	1.27701	0.0077555	11.5947	up	1.18003	0.0161054	0.150228	down	1.27503	0.00128217	2.98	up	0.992195	0.115136	1.10302	insig
Feruloyl tyramine	314.139	5.79	Phenolamides	-	-	-	-	-	-	-	-	-	-	-	-	1.13489	0.0310663	0.355983	insig	0.805648	0.232663	1.2458	insig	1.24517	2.64569e-06	6.19485	up
Feruloyl tyramine isomer1	314.139	5.54	Phenolamides	1.26487	0.00997243	0.341625	down	1.14607	0.0419164	1.51312	insig	1.24079	0.0219787	21.2453	insig	1.19389	0.00125701	1.85603	up	1.11439	0.0709648	1.80469	insig	1.09483	0.0226332	1.2859	insig
Fer-Tam	314.139	6.74	Phenolamides	1.29784	0.00508459	1.80873	up	1.15148	0.0106492	2.07773	up	1.29034	0.000597131	84.6771	up	1.21395	0.000309105	0.35108	down	1.27895	1.7129e-06	7.40217	up	1.24464	0.000365248	2.40225	up
N-Feruloylspermidine	322.213	3.97	Phenolamides	1.27914	0.00210573	0.380959	down	0.622137	0.32256	1.40684	insig	1.1366	0.0221482	1.27572	insig	1.12619	0.0151739	0.55031	down	0.369873	0.58917	1.35111	insig	0.126544	0.850468	1.03179	insig
Cou-Ser	323.4	4.62	Phenolamides	-	-	-	-	-	-	-	-	-	-	-	-	-	-	-	-	1.27443	8.33786e-05	5.30847	up	0.113666	0.872752	1.13608	insig
N-Feruloyltryptamine	337.155	7.88	Phenolamides	1.247	0.00331532	0.502011	down	1.19568	0.0223617	7.91925	insig	0.503082	0.449267	2.02387	insig	0.0209703	0.97844	1.00858	insig	-	-	-	-	-	-	-	-
Sin-Agm	337.2	4.74	Phenolamides	0.836323	0.212041	1.11094	insig	0.962783	0.135405	5.70508	insig	1.27131	0.0108632	12.0832	up	1.18421	0.0146527	0.0927809	down	1.26993	0.00243929	8.12373	up	1.14087	0.0409966	0.644567	insig
Sin-Agm isomer1	337.2	5.06	Phenolamides	1.29207	0.00529549	2.27279	up	1.23236	0.00292207	1.56218	up	0.241284	0.720963	0.954591	insig	1.18335	0.0121771	0.432218	down	1.27788	0.00019194	3.52247	up	1.21642	0.0109875	1.45453	insig
CouBen-Put	339.4	5.13	Phenolamides	0.0649448	0.924749	0.9863	insig	1.25396	8.6271e-05	4.39354	up	0.413307	0.529804	1.10725	insig	1.11114	0.0136662	0.556525	down	1.24067	0.01373	0.702519	insig	1.14296	0.0438827	0.149991	insig
Sin-Tam	344.1	3.28	Phenolamides	-	-	-	-	-	-	-	-	-	-	-	-	-	-	-	-	1.19009	0.0360967	0.401069	insig	1.2201	0.0108496	0.0911264	down
Sin-Tam isomer1	344.1	5.81	Phenolamides	-	-	-	-	-	-	-	-	-	-	-	-	-	-	-	-	0.506254	0.468409	0.874335	insig	1.23824	0.00283352	0.53149	down
N-Feruloylserotonin	353.15	6.61	Phenolamides	1.28768	0.000834139	0.229069	down	0.779812	0.213219	2.95662	insig	1.08219	0.0944647	24.1708	insig	1.1043	0.0472997	3.69497	insig	1.25138	0.000753791	1.94437	up	0.601705	0.349709	1.43869	insig
Fer-Ser	353.4	3.38	Phenolamides	0.879467	0.154354	0.734375	insig	1.22608	0.0116656	32.0069	up	1.28393	0.00252269	81.2973	up	1.20935	0.00239116	1.81375	up	0.574352	0.420238	1.13589	insig	1.15636	0.0381922	0.08393	insig
CafBen-Put	355.4	4.27	Phenolamides	1.27022	0.00181868	1.19806	insig	1.23569	0.00728459	6.81149	up	1.23817	0.0170946	0.274835	insig	0.101697	0.863687	1.08782	insig	1.26288	0.00556864	1.57913	up	0.532385	0.443374	1.15215	insig
CafBen-Put isomer1	355.4	4.71	Phenolamides	1.04723	0.0876127	1.19562	insig	1.23291	0.00510567	4.64676	up	1.16472	0.0247256	0.675491	insig	1.11858	0.0393452	0.156408	insig	1.18655	0.0254948	1.07824	insig	1.18138	0.0262392	0.667055	insig
Caf-Spm	365.255	2.81	Phenolamides	-	-	-	-	-	-	-	-	1.05723	0.0659376	1.55502	insig	1.18457	0.00714922	0.290816	down	1.27036	0.000445377	1.85278	up	1.24552	0.000204039	3.88746	up
Caf-Spm isomer1	365.3	4.56	Phenolamides	-	-	-	-	0.900066	0.172413	0.339756	insig	1.22325	0.00695625	1.92623	up	-	-	-	-	0.94965	0.0987263	3.39381	insig	1.23412	0.00227395	2.24315	up
FerBen-Put	369.4	4.81	Phenolamides	1.12053	0.0673512	1.14394	insig	1.23713	0.00460083	3.56599	up	1.25011	0.0159977	1.76416	insig	1.12999	0.0103056	0.590595	down	1.25975	0.00706844	1.63459	up	0.47632	0.465876	0.845981	insig
FerBen-Put isomer1	369.4	5.3	Phenolamides	0.639342	0.3389	0.891249	insig	1.25308	4.15248e-05	7.06628	up	1.26039	0.00516683	2.10237	up	0.917687	0.0855025	0.86235	insig	1.12755	0.0638673	1.22019	insig	1.12959	0.049796	0.367696	insig
CinBen-Spd	380.511	3.7	Phenolamides	1.30021	0.00517972	8.76457	up	1.19185	0.00644404	1.74187	up	1.26451	0.000663942	0.3271	down	0.800116	0.175529	1.32365	insig	1.01799	0.107483	1.41744	insig	1.09055	0.0598985	1.14416	insig
diCou-Put	381.181	3.9	Phenolamides	-	-	-	-	-	-	-	-	-	-	-	-	-	-	-	-	-	-	-	-	1.24541	2.42678e-05	4.23899	up
CafCin-Cad	395.481	5.29	Phenolamides	1.30352	0.000608078	1.92089	up	-	-	-	-	1.01991	0.0726733	1.25496	insig	0.559733	0.366024	1.13055	insig	0.805446	0.177989	1.20405	insig	-	-	-	-
FerCin-Put isomer1	395.5	5.08	Phenolamides	0.230568	0.74245	1.02	insig	1.24846	0.00127688	2.01763	up	-	-	-	-	-	-	-	-	0.697917	0.321881	1.63163	insig	0.00338822	0.994672	0.998719	insig
FerCin-Put isomer2	395.5	4.8	Phenolamides	1.20048	0.0295619	0.932076	insig	1.21707	0.00137944	3.15355	up	1.26675	0.000816351	1.78966	up	1.21275	5.88804e-05	0.23371	down	-	-	-	-	0.337614	0.624099	0.592327	insig
diCou-Cad isomer1	395.5	6.89	Phenolamides	1.26875	0.00219497	1.55038	up	0.954081	0.116412	1.04056	insig	1.02678	0.0698683	1.07234	insig	1.00403	0.0668332	0.945481	insig	1.27596	0.00122851	3.73661	up	0.898867	0.16886	1.0296	insig
FerCin-Cad	409.5	4.56	Phenolamides	1.04761	0.0773837	0.414894	insig	1.0375	0.0835434	3.7587	insig	1.25562	0.0034008	1.75506	up	1.21104	0.00148343	0.266642	down	1.12237	0.0356257	1.424	insig	1.24534	0.000166579	4.38581	up
FerCin-Cad isomer1	409.5	4.81	Phenolamides	1.26827	0.00229446	1.09899	insig	1.19321	0.0196805	1.33967	insig	1.10226	0.0725235	1.31935	insig	1.12722	0.00816955	0.807039	insig	0.921746	0.120243	1.10718	insig	1.21745	0.00843478	1.85383	up
CafBen-Spd isomer1	412.5	4.23	Phenolamides	0.444981	0.516694	1.05275	insig	1.03764	0.0985237	1.29184	insig	0.664669	0.310297	0.968661	insig	0.876199	0.111996	1.05769	insig	0.169482	0.80586	0.982963	insig	1.21274	0.0016617	1.71858	up
CafBen-Spd isomer2	412.5	4	Phenolamides	-	-	-	-	-	-	-	-	-	-	-	-	-	-	-	-	1.1275	0.0264004	1.2681	insig	1.24063	0.00211162	10.0519	up
diCaf-Put	413.5	3.8	Phenolamides	-	-	-	-	-	-	-	-	-	-	-	-	-	-	-	-	1.2287	0.00738095	2.48854	up	1.22525	0.00852569	1.41281	insig
diCaf-Put isomer1	413.5	4.06	Phenolamides	0.0881268	0.912286	0.991409	insig	0.746954	0.275849	1.39683	insig	0.749603	0.222589	1.02124	insig	1.14859	0.013272	0.899099	insig	1.11111	0.0269174	1.40839	insig	1.24012	0.000140635	6.41746	up
diCaf-Put isomer2	413.5	3.96	Phenolamides	-	-	-	-	-	-	-	-	-	-	-	-	-	-	-	-	1.10827	0.0614851	1.63088	insig	1.21121	0.00617757	5.58874	up
FerCaf-Put isomer1	427.478	3.95	Phenolamides	1.23015	0.00812656	1.67759	up	1.21514	0.00464327	3.07515	up	1.29329	6.67359e-05	21.7653	up	1.21504	0.00184741	0.164103	down	1.27311	0.000147544	3.62538	up	0.288051	0.682577	1.0543	insig
FerCaf-Put isomer3	427.5	4.48	Phenolamides	1.25529	0.00333521	1.42414	insig	1.21821	0.0157748	17.6766	up	1.11162	0.0760468	4.09301	insig	1.17705	0.0159982	0.167892	down	1.22879	0.0114893	1.22757	insig	1.2441	0.000188704	6.59524	up
diFer-Put	441.505	3.34	Phenolamides	1.05757	0.103187	2.12104	insig	1.24829	0.00117509	11.4317	up	1.15692	0.0561724	18.6497	insig	1.08217	0.0612744	2.08007	insig	1.25954	0.00584726	1.77259	up	1.11717	0.0552075	0.233624	insig
FerCin-Spd	452.6	3.33	Phenolamides	-	-	-	-	-	-	-	-	-	-	-	-	1.21309	5.74054e-05	1.8908	up	1.1955	0.0342815	2.0402	insig	1.19739	0.0183374	0.319936	insig
diFer-Cad	455.5	4.81	Phenolamides	0.586045	0.405387	1.1018	insig	0.996617	0.118091	1.17849	insig	1.19486	0.0106081	1.17876	insig	1.16727	0.0178184	0.303999	down	0.0890023	0.905557	0.991467	insig	1.21739	0.00337233	2.02726	up
diFer-Cad isomer1	455.5	6.59	Phenolamides	1.18669	0.0125325	1.46063	insig	1.23639	0.00041374	2.70658	up	1.24973	0.0163001	4.53636	insig	1.12429	0.0391938	1.64628	insig	0.68391	0.298157	1.43468	insig	0.0706945	0.917294	1.01964	insig
diFer-Cad isomer2	455.5	4.86	Phenolamides	1.19732	0.033758	1.15012	insig	1.19771	0.0112896	1.93018	up	1.19129	0.0206266	1.21423	insig	1.12687	0.0256125	0.706313	insig	0.0735743	0.917124	1.00505	insig	1.144	0.0193132	1.22677	insig
SinBen-Spd	456.2	5.12	Phenolamides	0.662808	0.31219	0.802579	insig	1.1206	0.0378714	1.73455	insig	-	-	-	-	-	-	-	-	1.27063	0.00154654	0.515348	down	1.24003	3.72094e-05	3.28667	up
SinCaf-Cad	471.5	4.29	Phenolamides	-	-	-	-	-	-	-	-	-	-	-	-	-	-	-	-	-	-	-	-	1.21339	0.00312112	1.74612	up
SinCaf-Cad isomer1	471.5	3.58	Phenolamides	-	-	-	-	-	-	-	-	-	-	-	-	1.18385	0.0131132	5.03837	up	0.138797	0.838056	0.97818	insig	1.14307	0.0101319	2.82927	up
SinCaf-Cad isomer2	471.5	4.75	Phenolamides	-	-	-	-	-	-	-	-	-	-	-	-	-	-	-	-	-	-	-	-	1.24567	0.000165919	2.88498	up
FerCaf-Spd	484.6	5.24	Phenolamides	-	-	-	-	-	-	-	-	1.12122	0.0601607	1.62602	insig	1.20137	0.000381125	1.60528	up	1.19754	0.0123185	1.7341	up	0.96635	0.0794682	0.873086	insig
SinFer-Cad	485.6	4.77	Phenolamides	-	-	-	-	0.307463	0.671394	1.47667	insig	-	-	-	-	1.21137	0.00299401	0.167683	down	0.715118	0.29079	1.1562	insig	0.98265	0.119439	2.97725	insig
CafBenBen-Spd isomer1	516.6	4.38	Phenolamides	1.14241	0.0608368	1.75186	insig	1.22513	0.0107918	1.87674	up	0.0624385	0.948019	0.998388	insig	0.297954	0.657587	1.03241	insig	1.1344	0.0482801	1.29164	insig	0.885998	0.179752	0.732738	insig
CafBenBen-Spd isomer3	516.6	5.9	Phenolamides	0.866579	0.210092	1.97529	insig	1.18624	0.028097	16.615	insig	-	-	-	-	-	-	-	-	0.822503	0.222519	1.13672	insig	1.14834	0.00935683	0.538293	down
CafBenBen-Spd isomer5	516.6	4.26	Phenolamides	1.19315	0.0177834	1.60412	insig	-	-	-	-	-	-	-	-	-	-	-	-	1.23926	0.00265054	1.8778	up	0.063837	0.926754	1.03383	insig
CafBenBen-Spd isomer4	516.624	5.95	Phenolamides	0.126833	0.849676	1.09563	insig	1.2073	0.0102303	6.75	up	-	-	-	-	-	-	-	-	0.425321	0.52736	0.961117	insig	0.0264704	0.973412	1.00464	insig
diCaf-Spm	527.3	4.34	Phenolamides	0.994742	0.0884338	0.48686	insig	0.44871	0.500968	1.09042	insig	1.21801	0.01903	0.441539	insig	0.495556	0.460239	1.74183	insig	1.24702	0.00259675	1.62448	up	0.681021	0.319554	1.12904	insig
FerBenBen-Spd	530.7	3.25	Phenolamides	-	-	-	-	-	-	-	-	1.20758	0.0353662	32.2	insig	0.932135	0.0905218	1.25124	insig	1.27618	3.26807e-05	3.31729	up	1.05603	0.0582968	0.748187	insig
FerBenBen-Spd isomer2	530.7	4.38	Phenolamides	0.391583	0.569821	0.876123	insig	1.16735	0.0243924	7.74118	insig	1.27454	0.00152782	0.53034	down	1.11897	0.0143117	0.558249	down	1.10358	0.0736715	1.30512	insig	1.23871	0.000154576	1.895	up
FerBenBen-Spd isomer3	530.7	4.45	Phenolamides	-	-	-	-	-	-	-	-	-	-	-	-	1.1883	0.010472	0.182632	down	-	-	-	-	0.0507145	0.931842	0.994465	insig
FerBenBen-Spd isomer4	530.7	4.81	Phenolamides	1.30756	4.13306e-05	2.24853	up	1.20581	0.00890005	6.56535	up	1.27189	0.000538519	2.95106	up	0.310882	0.638278	0.926298	insig	-	-	-	-	-	-	-	-
CafCinBen-Spd isomer3	558.7	4.7	Phenolamides	0.420392	0.544195	1.04441	insig	1.18183	0.0305494	13.6375	insig	-	-	-	-	-	-	-	-	1.11149	0.0662185	0.705755	insig	1.19618	0.00873751	0.640843	down
FerCouBen-Spd isomer1	572.7	4.63	Phenolamides	-	-	-	-	-	-	-	-	0.343359	0.598299	0.934484	insig	-	-	-	-	-	-	-	-	1.22743	0.0037683	2.57035	up
FerCinCin-Spd	582.7	3.52	Phenolamides	-	-	-	-	-	-	-	-	-	-	-	-	1.18604	0.0133996	13.961	up	-	-	-	-	-	-	-	-
FerCinBen-Spm	613.8	2.79	Phenolamides	1.14206	0.0723135	3.54699	insig	0.171803	0.791089	0.950726	insig	1.29143	0.0004898	3.20924	up	1.19518	0.00130062	1.40402	insig	1.24011	0.0153892	1.398	insig	0.908055	0.151646	1.17436	insig
FerCinBen-Spm isomer1	613.8	6.98	Phenolamides	-	-	-	-	-	-	-	-	-	-	-	-	-	-	-	-	1.21368	0.0105078	1.66298	up	1.04361	0.0860398	1.40535	insig
SinFerBen-Spm	689.8	4.34	Phenolamides	-	-	-	-	-	-	-	-	-	-	-	-	-	-	-	-	1.01073	0.111074	1.47863	insig	1.18667	0.0161793	1.60582	up
triSin-Spm	821.9	4.42	Phenolamides	-	-	-	-	-	-	-	-	-	-	-	-	-	-	-	-	0.645807	0.360635	0.706165	insig	1.23932	0.00139803	1.92407	up
Indole acetic acid	176.071	6.44	Phytohormone	0.945457	0.116202	1.35398	insig	1.2395	0.000451575	1.77657	up	1.28807	1.84325e-05	2.71749	up	1.20255	0.000274828	2.50457	up	1.27032	0.0026655	1.53274	up	0.69943	0.258058	1.14071	insig
jasmonic acid	211.1	7.58	Phytohormone	1.30018	0.00509184	0.063388	down	1.14009	0.0378037	0.650916	insig	1.28981	0.00029837	3.35595	up	1.2133	0.000109242	0.313397	down	1.09168	0.0310967	0.663043	insig	0.573202	0.410165	0.469995	insig
abscisic acid	265.1	6.88	Phytohormone	1.28784	0.00847693	5.37037	up	1.23162	0.000660995	2.11536	up	1.27938	0.00538012	19.5191	up	1.2017	0.00383399	4.50433	up	1.27098	0.000876654	2.66068	up	1.23832	0.00167556	3.25282	up
JAILE	324.2	8.38	Phytohormone	1.10233	0.0377142	1.38404	insig	0.70882	0.276485	0.803382	insig	1.26957	0.00216153	1.37566	insig	1.19586	0.00258981	0.31177	down	0.245835	0.732246	0.823302	insig	0.725267	0.288264	0.622038	insig
Putrescine	89	0.67	Polyamine	1.26698	0.00806653	1.93636	up	0.994488	0.0662818	0.867182	insig	1.02924	0.108429	1.43641	insig	1.12654	0.0151207	0.361138	down	1.23868	0.0162601	1.40997	insig	1.24257	0.00152408	1.78095	up
spermidine	146	0.63	Polyamine	1.30635	0.000576922	2.40621	up	1.22094	0.0120106	0.24571	down	0.706834	0.254053	1.1084	insig	1.18137	0.0127205	0.428203	down	1.02597	0.111712	1.11486	insig	1.24599	5.44656e-05	2.1754	up
spermine	203.2	0.6	Polyamine	1.30061	0.00362389	5.4066	up	1.24576	0.00415625	0.0598608	down	1.28148	0.00351858	1.68596	up	0.913679	0.138414	1.41456	insig	1.24123	0.00226699	0.476278	down	1.24443	0.000224217	3.38458	up
Nicotinamide	123.055	1.8	Vitamin and derivatives	1.27177	0.0135375	0.225413	insig	1.18672	0.0241621	0.259842	insig	0.546529	0.452121	1.09434	insig	1.19578	0.00359267	0.332982	down	0.897205	0.187722	0.819612	insig	0.419263	0.550005	1.079	insig
Niacin	124.039	1.37	Vitamin and derivatives	0.991606	0.130887	0.705484	insig	1.12716	0.05315	0.384855	insig	1.13281	0.0638181	2.74864	insig	1.1157	0.0252482	0.797581	insig	1.27582	0.000143073	1.64511	up	1.02543	0.101259	0.575687	insig
ascorbic acid	175.025	1.44	Vitamin and derivatives	1.25125	0.0248137	4.10273	insig	1.1141	0.0182155	0.537008	insig	1.28916	0.000716524	0.0125839	down	0.318256	0.633322	1.40741	insig	1.1625	0.0485431	0.681351	insig	1.16175	0.00871212	0.457471	down
Pyridoxine O-glucoside	332.134	2.67	Vitamin and derivatives	0.719529	0.309251	1.09336	insig	1.25354	1.04198e-06	2.69622	up	0.00455961	0.988916	0.998554	insig	1.00447	0.0509887	0.794968	insig	1.05685	0.0494758	1.59029	insig	0.0797442	0.902244	0.976923	insig
Riboflavin	377.146	4.98	Vitamin and derivatives	1.17165	0.0161439	0.690432	insig	1.25064	5.19146e-05	2.96299	up	0.885556	0.159071	1.29539	insig	0.763189	0.253019	0.790803	insig	1.24364	0.0142707	2.15627	up	0.0633372	0.921491	0.974807	insig

## Sheet: Table S3
Supplementary Table S3. Significant Pearson correlations (|r| > 0.8, p < 0.05) between differential phenolamides and phenylpropanoid pathway genes in , rice (Oryza sativa),maize (Zea mays)and tomato (Solanum lycopersicum).
Species	Metabolite	Gene_ID	Correlation	P-value				Species	Metabolite	Gene_ID	Correlation	P-value		Species	Metabolite	Gene_ID	Correlation	P-value
Oryza sativa	Cin-Put	LOC_Os08g16910	0.996396	1.94612e-05				Zea mays	Cin-Put	Zm00001d009140	0.978224	0.000706149		Solanum lycopersicum	Cin-Put	Solyc11g071480	0.954757	0.00302403
Oryza sativa	Cin-Put	LOC_Os04g43390	0.993742	5.86128e-05				Zea mays	Cin-Put	Zm00001d042022	0.975715	0.000877514		Solanum lycopersicum	Cin-Put	Solyc01g104860	0.896053	0.0156458
Oryza sativa	Cin-Put	LOC_Os04g56900	0.993238	6.84246e-05				Zea mays	Cin-Put	Zm00001d032148	0.97549	0.000893729		Solanum lycopersicum	Cin-Put	Solyc06g061280	0.878376	0.021289
Oryza sativa	Cin-Put	LOC_Os11g42380	0.992126	9.2758e-05				Zea mays	Cin-Put	Zm00001d024314	0.972675	0.00110979		Solanum lycopersicum	Cin-Put	Solyc06g074710	0.856722	0.0293222
Oryza sativa	Cin-Put	LOC_Os11g42290	0.991795	0.000100715				Zea mays	Cin-Put	Zm00001d036293	0.926322	0.00794274		Solanum lycopersicum	Cin-Put	Solyc02g070070	0.826461	0.0425607
Oryza sativa	Cin-Put	LOC_Os11g42370	0.991697	0.000103126				Zea mays	Cin-Put	Zm00001d025847	0.920697	0.00918409		Solanum lycopersicum	Cin-Put	Solyc03g033690	0.816304	0.0475171
Oryza sativa	Cin-Put	LOC_Os04g42100	0.991045	0.00011994				Zea mays	Cin-Put	Zm00001d037849	0.918886	0.00960234		Solanum lycopersicum	Cou-Tam	Solyc11g071480	0.996324	2.0247e-05
Oryza sativa	Cin-Put	LOC_Os10g23310	0.991025	0.000120463				Zea mays	Cin-Put	Zm00001d005607	0.90693	0.0125899		Solanum lycopersicum	Cou-Tam	Solyc06g061280	0.935776	0.00605457
Oryza sativa	Cin-Put	LOC_Os04g55740	0.990163	0.000144672				Zea mays	Cin-Put	Zm00001d007606	0.899908	0.0145262		Solanum lycopersicum	Cou-Tam	Solyc02g070070	0.918448	0.00970498
Oryza sativa	Cin-Put	LOC_Os06g32980	0.987963	0.000216461				Zea mays	Cin-Put	Zm00001d039833	0.899021	0.0147802		Solanum lycopersicum	Cou-Tam	Solyc03g033690	0.916607	0.0101415
Oryza sativa	Cin-Put	LOC_Os04g59190	0.98574	0.000303556				Zea mays	Cin-Put	Zm00001d014608	0.893761	0.0163307		Solanum lycopersicum	Cou-Tam	Solyc06g074710	0.911313	0.0114492
Oryza sativa	Cin-Put	LOC_Os07g48010	0.983279	0.000417034				Zea mays	Cin-Put	Zm00001d004443	0.891621	0.0169824		Solanum lycopersicum	Cou-Tam	Solyc01g104860	0.901843	0.0139793
Oryza sativa	Cin-Put	LOC_Os01g32364	0.982715	0.00044557				Zea mays	Cin-Put	Zm00001d027411	0.87954	0.0208921		Solanum lycopersicum	Fer-Agm	Solyc11g071480	0.955132	0.00297455
Oryza sativa	Cin-Put	LOC_Os08g17500	0.980274	0.000579848				Zea mays	Cin-Put	Zm00001d051166	0.855943	0.0296338		Solanum lycopersicum	Fer-Agm	Solyc01g104860	0.924473	0.00834113
Oryza sativa	Cin-Put	LOC_Os09g37200	0.980031	0.000594151				Zea mays	Cin-Put	Zm00001d051163	0.83052	0.0406511		Solanum lycopersicum	Fer-Agm	Solyc06g061280	0.888407	0.0179846
Oryza sativa	Cin-Put	LOC_Os04g43410	0.978458	0.000691117				Zea mays	Cin-Put	Zm00001d016471	0.829014	0.0413548		Solanum lycopersicum	Fer-Agm	Solyc06g074710	0.843653	0.0347559
Oryza sativa	Cin-Put	LOC_Os05g25640	0.976566	0.000817308				Zea mays	Cin-Put	Zm00001d051164	0.817618	0.0468614		Solanum lycopersicum	Fer-Agm	Solyc02g070070	0.812055	0.0496654
Oryza sativa	Cin-Put	LOC_Os08g38900	0.965493	0.0017655				Zea mays	Cou-Tam	Zm00001d005607	0.988676	0.000191637		Solanum lycopersicum	Fer-Put	Solyc11g071480	0.997799	7.25932e-06
Oryza sativa	Cin-Put	LOC_Os06g35520	0.963625	0.00196063				Zea mays	Cou-Tam	Zm00001d037849	0.987736	0.000224678		Solanum lycopersicum	Fer-Put	Solyc06g061280	0.930643	0.00704872
Oryza sativa	Cin-Put	LOC_Os01g22352	0.962976	0.00203078				Zea mays	Cou-Tam	Zm00001d016471	0.961955	0.00214358		Solanum lycopersicum	Fer-Put	Solyc01g104860	0.907003	0.0125706
Oryza sativa	Cin-Put	LOC_Os03g55420	0.959375	0.0024421				Zea mays	Cou-Tam	Zm00001d036293	0.953251	0.00322718		Solanum lycopersicum	Fer-Put	Solyc02g070070	0.903807	0.0134346
Oryza sativa	Cin-Put	LOC_Os06g16350	0.959257	0.00245612				Zea mays	Cou-Tam	Zm00001d025847	0.942688	0.00483288		Solanum lycopersicum	Fer-Put	Solyc06g074710	0.903026	0.01365
Oryza sativa	Cin-Put	LOC_Os02g26770	0.959199	0.00246315				Zea mays	Cou-Tam	Zm00001d014608	0.931068	0.0069637		Solanum lycopersicum	Fer-Put	Solyc03g033690	0.900562	0.0143403
Oryza sativa	Cin-Put	LOC_Os10g02070	0.95704	0.00272869				Zea mays	Cou-Tam	Zm00001d024314	0.917541	0.00991887		Solanum lycopersicum	Fer-Tam	Solyc11g071480	0.996734	1.59853e-05
Oryza sativa	Cin-Put	LOC_Os02g26810	0.952862	0.00328065				Zea mays	Cou-Tam	Zm00001d032148	0.903027	0.0136497		Solanum lycopersicum	Fer-Tam	Solyc06g061280	0.939721	0.00534087
Oryza sativa	Cin-Put	LOC_Os01g22370	0.952326	0.00335499				Zea mays	Cou-Tam	Zm00001d004443	0.887186	0.0183726		Solanum lycopersicum	Fer-Tam	Solyc02g070070	0.917579	0.00990999
Oryza sativa	Cin-Put	LOC_Os01g36240	0.952161	0.0033781				Zea mays	Cou-Tam	Zm00001d007606	0.87974	0.0208242		Solanum lycopersicum	Fer-Tam	Solyc03g033690	0.91583	0.0103287
Oryza sativa	Cin-Put	LOC_Os01g73170	0.945962	0.0043013				Zea mays	Cou-Tam	Zm00001d009140	0.864605	0.0262565		Solanum lycopersicum	Fer-Tam	Solyc06g074710	0.913571	0.0108821
Oryza sativa	Cin-Put	LOC_Os06g35700	0.942971	0.00478568				Zea mays	Cou-Tam	Zm00001d042022	0.845335	0.034032		Solanum lycopersicum	Fer-Tam	Solyc01g104860	0.909542	0.0119038
Oryza sativa	Cin-Put	LOC_Os06g35560	0.938827	0.00549867				Zea mays	Cou-Tam	Zm00001d051166	0.823702	0.0438818
Oryza sativa	Cin-Put	LOC_Os10g36848	0.928975	0.00738771				Zea mays	Cou-Tam	Zm00001d003530	0.81915	0.0461027
Oryza sativa	Cin-Put	LOC_Os11g07960	0.912608	0.0111224				Zea mays	Cou-Tam	Zm00001d027411	0.812482	0.0494479
Oryza sativa	Cin-Put	LOC_Os06g48000	0.909463	0.0119245				Zea mays	Fer-Agm	Zm00001d032148	0.980483	0.000567658
Oryza sativa	Cin-Put	LOC_Os09g33690	0.896613	0.0154808				Zea mays	Fer-Agm	Zm00001d042022	0.938918	0.00548248
Oryza sativa	Cin-Put	LOC_Os11g02130	0.89623	0.0155937				Zea mays	Fer-Agm	Zm00001d039833	0.916351	0.0102032
Oryza sativa	Cin-Put	LOC_Os12g02080	0.877569	0.0215665				Zea mays	Fer-Agm	Zm00001d005607	0.909859	0.0118219
Oryza sativa	Cin-Put	LOC_Os07g46280	0.872819	0.0232339				Zea mays	Fer-Agm	Zm00001d009140	0.900968	0.0142254
Oryza sativa	Cin-Put	LOC_Os01g73200	0.833007	0.0395018				Zea mays	Fer-Agm	Zm00001d024314	0.892688	0.0166559
Oryza sativa	Cin-Put	LOC_Os09g31430	0.828042	0.0418117				Zea mays	Fer-Agm	Zm00001d037849	0.873535	0.0229789
Oryza sativa	Cin-Put	LOC_Os07g47990	0.825668	0.0429382				Zea mays	Fer-Agm	Zm00001d025676	0.871887	0.0235681
Oryza sativa	Cin-Put	LOC_Os09g37180	0.814695	0.0483255				Zea mays	Fer-Agm	Zm00001d010926	0.862885	0.0269119
Oryza sativa	Cou-Tam	LOC_Os04g59190	0.999015	1.45384e-06				Zea mays	Fer-Agm	Zm00001d027411	0.849515	0.0322648
Oryza sativa	Cou-Tam	LOC_Os04g55740	0.997627	8.43948e-06				Zea mays	Fer-Agm	Zm00001d036293	0.839287	0.0366675
Oryza sativa	Cou-Tam	LOC_Os04g42100	0.99761	8.56222e-06				Zea mays	Fer-Agm	Zm00001d004443	0.830754	0.0405422
Oryza sativa	Cou-Tam	LOC_Os04g56900	0.997553	8.97273e-06				Zea mays	Fer-Agm	Zm00001d025847	0.822992	0.0442246
Oryza sativa	Cou-Tam	LOC_Os07g48010	0.997227	1.15277e-05				Zea mays	Fer-Agm	Zm00001d016471	0.81294	0.0492144
Oryza sativa	Cou-Tam	LOC_Os11g42370	0.996679	1.65238e-05				Zea mays	Fer-Put	Zm00001d042022	0.985439	0.000316501
Oryza sativa	Cou-Tam	LOC_Os05g25640	0.996615	1.71728e-05				Zea mays	Fer-Put	Zm00001d039833	0.983825	0.000390325
Oryza sativa	Cou-Tam	LOC_Os10g23310	0.996405	1.93615e-05				Zea mays	Fer-Put	Zm00001d032148	0.979858	0.000604488
Oryza sativa	Cou-Tam	LOC_Os11g42290	0.996266	2.08874e-05				Zea mays	Fer-Put	Zm00001d009140	0.9762	0.000842944
Oryza sativa	Cou-Tam	LOC_Os11g42380	0.995782	2.66451e-05				Zea mays	Fer-Put	Zm00001d024314	0.959264	0.00245535
Oryza sativa	Cou-Tam	LOC_Os09g37200	0.995189	3.46596e-05				Zea mays	Fer-Put	Zm00001d027411	0.950413	0.00362736
Oryza sativa	Cou-Tam	LOC_Os08g16910	0.994801	4.04768e-05				Zea mays	Fer-Put	Zm00001d004443	0.897329	0.0152708
Oryza sativa	Cou-Tam	LOC_Os04g43390	0.993054	7.21955e-05				Zea mays	Fer-Put	Zm00001d036293	0.88889	0.0178324
Oryza sativa	Cou-Tam	LOC_Os06g32980	0.993009	7.31475e-05				Zea mays	Fer-Put	Zm00001d051163	0.884284	0.0193106
Oryza sativa	Cou-Tam	LOC_Os01g22370	0.987545	0.000231708				Zea mays	Fer-Put	Zm00001d051164	0.88173	0.0201546
Oryza sativa	Cou-Tam	LOC_Os04g43410	0.985786	0.000301634				Zea mays	Fer-Put	Zm00001d025847	0.873421	0.0230194
Oryza sativa	Cou-Tam	LOC_Os03g55420	0.984383	0.000363934				Zea mays	Fer-Put	Zm00001d037849	0.864751	0.0262014
Oryza sativa	Cou-Tam	LOC_Os01g22352	0.983288	0.000416582				Zea mays	Fer-Put	Zm00001d014608	0.863297	0.0267543
Oryza sativa	Cou-Tam	LOC_Os01g32364	0.980731	0.000553346				Zea mays	Fer-Put	Zm00001d025676	0.853702	0.030539
Oryza sativa	Cou-Tam	LOC_Os01g73170	0.979026	0.000655242				Zea mays	Fer-Put	Zm00001d010926	0.84382	0.0346837
Oryza sativa	Cou-Tam	LOC_Os06g35520	0.979014	0.000656025				Zea mays	Fer-Put	Zm00001d005607	0.838329	0.0370935
Oryza sativa	Cou-Tam	LOC_Os10g02070	0.978842	0.000666783				Zea mays	Fer-Put	Zm00001d051166	0.832499	0.0397353
Oryza sativa	Cou-Tam	LOC_Os08g17500	0.978367	0.000696927				Zea mays	Fer-Tam	Zm00001d005607	0.975166	0.000917422
Oryza sativa	Cou-Tam	LOC_Os08g38900	0.970105	0.00132719				Zea mays	Fer-Tam	Zm00001d037849	0.972946	0.00108801
Oryza sativa	Cou-Tam	LOC_Os01g36240	0.968559	0.00146725				Zea mays	Fer-Tam	Zm00001d032148	0.969184	0.00140977
Oryza sativa	Cou-Tam	LOC_Os02g26810	0.967949	0.00152447				Zea mays	Fer-Tam	Zm00001d024314	0.956523	0.0027943
Oryza sativa	Cou-Tam	LOC_Os02g26770	0.960705	0.00228585				Zea mays	Fer-Tam	Zm00001d036293	0.944039	0.00460982
Oryza sativa	Cou-Tam	LOC_Os06g16350	0.960437	0.00231693				Zea mays	Fer-Tam	Zm00001d025847	0.940341	0.00523255
Oryza sativa	Cou-Tam	LOC_Os06g35560	0.958844	0.00250585				Zea mays	Fer-Tam	Zm00001d009140	0.927896	0.00761111
Oryza sativa	Cou-Tam	LOC_Os06g35700	0.957661	0.00265097				Zea mays	Fer-Tam	Zm00001d004443	0.924219	0.00839644
Oryza sativa	Cou-Tam	LOC_Os10g36848	0.957334	0.00269175				Zea mays	Fer-Tam	Zm00001d042022	0.924015	0.00844116
Oryza sativa	Cou-Tam	LOC_Os06g48000	0.949462	0.00376664				Zea mays	Fer-Tam	Zm00001d014608	0.916089	0.0102661
Oryza sativa	Cou-Tam	LOC_Os09g33690	0.925371	0.00814638				Zea mays	Fer-Tam	Zm00001d016471	0.915953	0.0102989
Oryza sativa	Cou-Tam	LOC_Os11g07960	0.918302	0.00973909				Zea mays	Fer-Tam	Zm00001d027411	0.891628	0.0169804
Oryza sativa	Cou-Tam	LOC_Os11g02130	0.912152	0.0112369				Zea mays	Fer-Tam	Zm00001d039833	0.875406	0.0223183
Oryza sativa	Cou-Tam	LOC_Os12g02080	0.878515	0.0212414				Zea mays	Fer-Tam	Zm00001d051163	0.87527	0.0223661
Oryza sativa	Cou-Tam	LOC_Os07g46280	0.873374	0.0230361				Zea mays	Fer-Tam	Zm00001d007606	0.833842	0.0391189
Oryza sativa	Cou-Tam	LOC_Os09g31430	0.860686	0.0277608				Zea mays	Fer-Tam	Zm00001d051166	0.827856	0.0418996
Oryza sativa	Cou-Tam	LOC_Os07g44440	0.850867	0.0317024				Zea mays	Fer-Tam	Zm00001d051164	0.826433	0.0425738
Oryza sativa	Cou-Tam	LOC_Os01g73200	0.844507	0.0343872				Zea mays	Fer-Tam	Zm00001d003530	0.825164	0.0431795
Oryza sativa	Cou-Tam	LOC_Os07g44430	0.830499	0.0406608				Zea mays	Fer-Tam	Zm00001d017275	0.82137	0.045013
Oryza sativa	Cou-Tam	LOC_Os03g13210	0.829904	0.0409384				Zea mays	Fer-Tam	Zm00001d015513	0.81415	0.0486005
Oryza sativa	Cou-Tam	LOC_Os10g23820	0.8136	0.048879
Oryza sativa	Fer-Agm	LOC_Os08g16910	0.996057	2.32902e-05
Oryza sativa	Fer-Agm	LOC_Os04g56900	0.994494	4.53928e-05
Oryza sativa	Fer-Agm	LOC_Os11g42380	0.993565	6.1985e-05
Oryza sativa	Fer-Agm	LOC_Os11g42290	0.993424	6.47312e-05
Oryza sativa	Fer-Agm	LOC_Os11g42370	0.993418	6.48402e-05
Oryza sativa	Fer-Agm	LOC_Os04g42100	0.993073	7.18145e-05
Oryza sativa	Fer-Agm	LOC_Os10g23310	0.992929	7.48299e-05
Oryza sativa	Fer-Agm	LOC_Os04g55740	0.992473	8.47594e-05
Oryza sativa	Fer-Agm	LOC_Os07g48010	0.991979	9.62407e-05
Oryza sativa	Fer-Agm	LOC_Os09g37200	0.990827	0.000125843
Oryza sativa	Fer-Agm	LOC_Os06g32980	0.990206	0.000143419
Oryza sativa	Fer-Agm	LOC_Os04g59190	0.989893	0.00015272
Oryza sativa	Fer-Agm	LOC_Os04g43390	0.987211	0.0002443
Oryza sativa	Fer-Agm	LOC_Os04g43410	0.986645	0.000266354
Oryza sativa	Fer-Agm	LOC_Os10g02070	0.982352	0.000464435
Oryza sativa	Fer-Agm	LOC_Os05g25640	0.98128	0.000522396
Oryza sativa	Fer-Agm	LOC_Os01g22352	0.97216	0.00115181
Oryza sativa	Fer-Agm	LOC_Os08g38900	0.970328	0.00130756
Oryza sativa	Fer-Agm	LOC_Os01g32364	0.969959	0.00134014
Oryza sativa	Fer-Agm	LOC_Os01g73170	0.969774	0.00135661
Oryza sativa	Fer-Agm	LOC_Os08g17500	0.96965	0.00136771
Oryza sativa	Fer-Agm	LOC_Os01g22370	0.962768	0.00205354
Oryza sativa	Fer-Agm	LOC_Os06g35560	0.958325	0.00256904
Oryza sativa	Fer-Agm	LOC_Os06g35700	0.956135	0.002844
Oryza sativa	Fer-Agm	LOC_Os06g16350	0.954563	0.00304987
Oryza sativa	Fer-Agm	LOC_Os06g35520	0.954018	0.00312294
Oryza sativa	Fer-Agm	LOC_Os03g55420	0.953999	0.00312553
Oryza sativa	Fer-Agm	LOC_Os02g26770	0.952728	0.00329918
Oryza sativa	Fer-Agm	LOC_Os10g36848	0.952441	0.00333897
Oryza sativa	Fer-Agm	LOC_Os01g36240	0.951956	0.00340687
Oryza sativa	Fer-Agm	LOC_Os06g48000	0.951609	0.00345588
Oryza sativa	Fer-Agm	LOC_Os02g26810	0.949498	0.00376131
Oryza sativa	Fer-Agm	LOC_Os11g07960	0.923401	0.00857644
Oryza sativa	Fer-Agm	LOC_Os09g33690	0.899343	0.0146877
Oryza sativa	Fer-Agm	LOC_Os11g02130	0.864746	0.0262035
Oryza sativa	Fer-Agm	LOC_Os01g73200	0.853997	0.0304192
Oryza sativa	Fer-Agm	LOC_Os07g44440	0.846095	0.0337074
Oryza sativa	Fer-Agm	LOC_Os12g02080	0.840945	0.035936
Oryza sativa	Fer-Agm	LOC_Os03g53800	0.838858	0.036858
Oryza sativa	Fer-Agm	LOC_Os03g13210	0.825962	0.0427981
Oryza sativa	Fer-Agm	LOC_Os07g46280	0.821594	0.0449039
Oryza sativa	Fer-Put	LOC_Os11g42290	0.998022	5.86345e-06
Oryza sativa	Fer-Put	LOC_Os11g42380	0.998019	5.88317e-06
Oryza sativa	Fer-Put	LOC_Os11g42370	0.99799	6.05797e-06
Oryza sativa	Fer-Put	LOC_Os10g23310	0.997962	6.22507e-06
Oryza sativa	Fer-Put	LOC_Os04g42100	0.997653	8.25845e-06
Oryza sativa	Fer-Put	LOC_Os04g56900	0.997592	8.68832e-06
Oryza sativa	Fer-Put	LOC_Os04g55740	0.99753	9.14344e-06
Oryza sativa	Fer-Put	LOC_Os08g16910	0.997164	1.20551e-05
Oryza sativa	Fer-Put	LOC_Os06g32980	0.997002	1.34723e-05
Oryza sativa	Fer-Put	LOC_Os04g59190	0.995932	2.47844e-05
Oryza sativa	Fer-Put	LOC_Os07g48010	0.994581	4.39697e-05
Oryza sativa	Fer-Put	LOC_Os04g43410	0.994225	4.99252e-05
Oryza sativa	Fer-Put	LOC_Os09g37200	0.99194	9.71796e-05
Oryza sativa	Fer-Put	LOC_Os04g43390	0.987956	0.000216725
Oryza sativa	Fer-Put	LOC_Os05g25640	0.987441	0.000235587
Oryza sativa	Fer-Put	LOC_Os01g22352	0.985644	0.000307664
Oryza sativa	Fer-Put	LOC_Os01g73170	0.983814	0.000390841
Oryza sativa	Fer-Put	LOC_Os10g02070	0.983403	0.000410912
Oryza sativa	Fer-Put	LOC_Os01g32364	0.980843	0.000546948
Oryza sativa	Fer-Put	LOC_Os08g38900	0.979835	0.000605814
Oryza sativa	Fer-Put	LOC_Os01g22370	0.979811	0.000607272
Oryza sativa	Fer-Put	LOC_Os08g17500	0.974493	0.000967575
Oryza sativa	Fer-Put	LOC_Os06g35560	0.973979	0.00100679
Oryza sativa	Fer-Put	LOC_Os06g35700	0.972447	0.00112827
Oryza sativa	Fer-Put	LOC_Os06g35520	0.972325	0.00113824
Oryza sativa	Fer-Put	LOC_Os03g55420	0.972108	0.00115607
Oryza sativa	Fer-Put	LOC_Os01g36240	0.971209	0.00123145
Oryza sativa	Fer-Put	LOC_Os02g26810	0.970549	0.00128831
Oryza sativa	Fer-Put	LOC_Os10g36848	0.969974	0.00133883
Oryza sativa	Fer-Put	LOC_Os02g26770	0.967861	0.00153281
Oryza sativa	Fer-Put	LOC_Os06g48000	0.960656	0.0022915
Oryza sativa	Fer-Put	LOC_Os06g16350	0.956491	0.00279834
Oryza sativa	Fer-Put	LOC_Os11g07960	0.9405	0.00520513
Oryza sativa	Fer-Put	LOC_Os09g33690	0.929703	0.0072388
Oryza sativa	Fer-Put	LOC_Os11g02130	0.89259	0.0166858
Oryza sativa	Fer-Put	LOC_Os01g73200	0.877077	0.0217363
Oryza sativa	Fer-Put	LOC_Os12g02080	0.87261	0.0233086
Oryza sativa	Fer-Put	LOC_Os07g44440	0.856282	0.0294983
Oryza sativa	Fer-Put	LOC_Os03g13210	0.843401	0.0348647
Oryza sativa	Fer-Put	LOC_Os07g46280	0.842084	0.0354372
Oryza sativa	Fer-Put	LOC_Os03g53800	0.818509	0.0464193
Oryza sativa	Fer-Put	LOC_Os09g31430	0.818165	0.0465899
Oryza sativa	Fer-Put	LOC_Os07g44430	0.814727	0.0483091
Oryza sativa	Fer-Tam	LOC_Os04g42100	0.999326	6.8069e-07
Oryza sativa	Fer-Tam	LOC_Os04g55740	0.999263	8.14457e-07
Oryza sativa	Fer-Tam	LOC_Os04g56900	0.999257	8.28451e-07
Oryza sativa	Fer-Tam	LOC_Os11g42370	0.999154	1.07222e-06
Oryza sativa	Fer-Tam	LOC_Os10g23310	0.999031	1.40773e-06
Oryza sativa	Fer-Tam	LOC_Os11g42290	0.999008	1.47515e-06
Oryza sativa	Fer-Tam	LOC_Os11g42380	0.998811	2.12053e-06
Oryza sativa	Fer-Tam	LOC_Os08g16910	0.997879	6.74006e-06
Oryza sativa	Fer-Tam	LOC_Os04g59190	0.997497	9.38797e-06
Oryza sativa	Fer-Tam	LOC_Os06g32980	0.997103	1.25788e-05
Oryza sativa	Fer-Tam	LOC_Os04g43390	0.994898	3.89799e-05
Oryza sativa	Fer-Tam	LOC_Os09g37200	0.993963	5.45565e-05
Oryza sativa	Fer-Tam	LOC_Os04g43410	0.993594	6.14234e-05
Oryza sativa	Fer-Tam	LOC_Os05g25640	0.989292	0.000171369
Oryza sativa	Fer-Tam	LOC_Os07g48010	0.989015	0.000180354
Oryza sativa	Fer-Tam	LOC_Os08g17500	0.988224	0.000207192
Oryza sativa	Fer-Tam	LOC_Os01g32364	0.985453	0.000315899
Oryza sativa	Fer-Tam	LOC_Os08g38900	0.985376	0.000319245
Oryza sativa	Fer-Tam	LOC_Os10g02070	0.983778	0.000392572
Oryza sativa	Fer-Tam	LOC_Os01g73170	0.978298	0.000701356
Oryza sativa	Fer-Tam	LOC_Os06g16350	0.975907	0.000863699
Oryza sativa	Fer-Tam	LOC_Os03g55420	0.974229	0.000987625
Oryza sativa	Fer-Tam	LOC_Os02g26770	0.97388	0.0010145
Oryza sativa	Fer-Tam	LOC_Os01g22370	0.973778	0.00102239
Oryza sativa	Fer-Tam	LOC_Os01g22352	0.972833	0.00109706
Oryza sativa	Fer-Tam	LOC_Os06g35520	0.968158	0.00150476
Oryza sativa	Fer-Tam	LOC_Os06g35560	0.965464	0.00176851
Oryza sativa	Fer-Tam	LOC_Os10g36848	0.964278	0.00189128
Oryza sativa	Fer-Tam	LOC_Os02g26810	0.964261	0.00189308
Oryza sativa	Fer-Tam	LOC_Os06g35700	0.961559	0.00218815
Oryza sativa	Fer-Tam	LOC_Os01g36240	0.959583	0.00241733
Oryza sativa	Fer-Tam	LOC_Os06g48000	0.950689	0.00358739
Oryza sativa	Fer-Tam	LOC_Os11g07960	0.938186	0.00561343
Oryza sativa	Fer-Tam	LOC_Os09g33690	0.933307	0.00652365
Oryza sativa	Fer-Tam	LOC_Os11g02130	0.908495	0.0121767
Oryza sativa	Fer-Tam	LOC_Os12g02080	0.879285	0.0209786
Oryza sativa	Fer-Tam	LOC_Os01g73200	0.86613	0.0256823
Oryza sativa	Fer-Tam	LOC_Os07g46280	0.853283	0.0307095
Oryza sativa	Fer-Tam	LOC_Os09g31430	0.821091	0.0451494
Oryza sativa	Fer-Tam	LOC_Os03g53800	0.819619	0.0458713
Oryza sativa	Fer-Tam	LOC_Os07g44440	0.817551	0.046895
Oryza sativa	Fer-Tam	LOC_Os03g13210	0.813349	0.0490064

## Sheet: Table S4
Supplementary Table S4. The expression of mRNAs (TPM).
transcript_id	Maize-CK-leaf-1	Maize-CK-leaf-2	Maize-CK-leaf-3	Maize-D-leaf-1	Maize-D-leaf-2	Maize-D-leaf-3			transcript_id	Sl-CK-leaf-1	Sl-CK-leaf-2	Sl-CK-leaf-3	Sl-D-leaf-1	Sl-D-leaf-2	Sl-D-leaf-3			transcript_id	Rice-CK-leaf-1	Rice-CK-leaf-2	Rice-CK-leaf-3	Rice-D-leaf-1	Rice-D-leaf-2	Rice-D-leaf-3
Zm00001d004293_T002	0	0	0	0	0	0			Solyc06g071220.1.1	2.08487	4.95294	2.22607	1.4159	3.53266	2.2669			LOC_Os01g51730.1	0	0	0	0	0	0
Zm00001d009811_T005	0	0.066634	0.297413	0.225789	0	0			Solyc05g055535.1.1	0.451838	0.753893	0.468123	0.342513	0.45398	0.661741			LOC_Os02g39764.1	0.693421	1.51841	0.920477	1.4105	0.910301	1.11042
Zm00001d038675_T532	0	0	0	0	0	0			Solyc04g024965.1.1	0.445289	0.158976	0.301876	0.211465	0	0			LOC_Os05g34940.3	0.340411	0.078035	0.171261	0	0	0
Zm00001d017859_T003	0	0	0	0	0	0			Solyc01g091300.3.1	0.388992	0.270158	0.334959	0.441792	0.206458	0.208101			LOC_Os05g34940.2	0.116522	0.266884	1.07782	0.237896	0.182922	0.196214
Zm00001d009693_T003	0	0	0	0	0	0			Solyc00g500349.1.1	0.114209	0.146962	0.222064	0.526835	0.220598	0.255519			LOC_Os05g34940.1	0	0	0	0	0	0
Zm00001d012865_T023	0	0	0	0	0	0			Solyc08g044490.1.1	0	0	0	0	0	0			LOC_Os05g11320.1	898.348	1067.44	1534.01	60.5389	57.2601	58.196
Zm00001d026562_T001	23.9662	21.0213	25.7962	28.7479	32.1106	24.1851			Solyc05g052840.1.1	17.2106	14.404	18.099	14.665	14.8752	18.3845			LOC_Os01g06090.1	0	0	0	0	0	0
Zm00001d034074_T005	0	0	0	0	0	0			Solyc01g068000.4.1	43.1893	64.4081	47.1864	50.8781	45.1733	45.3976			LOC_Os10g41838.1	0.390109	0.670726	0.309793	0.453569	0.061822	0.244315
Zm00001d038775_T003	1.12326	0.191351	0.942542	1.72633	0.383301	1.05872			Solyc03g080150.3.1	0.074078	0.110339	0.166053	0	0	0.281691			LOC_Os10g41838.2	0	0	0	0	0	0
Zm00001d046569_T008	0.689333	0.809577	0.216457	0.732204	0.075287	0.968135			Solyc10g080530.2.1	16.1016	16.7206	18.2053	8.21751	11.9166	14.1878			LOC_Os03g38980.1	28.298	34.9953	35.209	55.6655	50.3581	42.5895
Zm00001d005779_T065	0	0	0	0	0	0			Solyc08g075010.4.1	9.72342	8.36696	7.83667	15.1351	10.7883	8.37604			LOC_Os01g24930.1	0	0	0	0	0	0
Zm00001d016807_T002	0.259611	0	0	0.094995	0.085291	0.037854			Solyc08g065420.3.1	31.8671	23.1589	22.1115	5.01139	14.2011	13.4217			LOC_Os03g38980.3	0.005902	0	0.066824	0.024853	0	0
Zm00001d031940_T002	0	0	0	0	0	0			Solyc02g070160.1.1	0	0	0	0	0	0			LOC_Os03g38980.2	0	0	0	0	0	0
Zm00001d040123_T020	0.00769	0.381215	0.217406	0.175294	0.304855	0.180106			Solyc10g008790.3.1	17.2975	12.1301	13.0355	9.5522	11.5532	11.8928			LOC_Os05g34950.1	8.10662	8.12522	9.0038	4.52813	4.07489	2.20429
Zm00001d021906_T001	744.362	2052.87	1074.56	619.945	583.517	410.511			Solyc02g011810.3.1	0	0	0	0	0	0			LOC_Os05g48470.1	0	0	0	0	0	0
Zm00001d015509_T002	76.4828	38.7088	64.0407	85.0236	68.5378	68.8914			Solyc10g008200.4.1	0.729742	0.845799	0.754223	0	0.116658	0.275251			LOC_Os02g54210.1	0	0	0	0	0	0
Zm00001d044178_T001	0	0	0	0	0	0			Solyc07g064870.3.1	1.03192	0.936743	0.406473	0.109079	0.069288	0.147128			LOC_Os01g73730.1	0	0	0	0	0	0
Zm00001d046579_T029	0	0	0	0	0	0			Solyc03g033370.3.1	7.8077	8.2771	8.99324	8.90687	9.54647	8.74777			LOC_Os03g44150.1	23.7964	24.557	36.0139	200.696	238.11	247.34
Zm00001d033805_T002	0	0	0	0	0	0			Solyc12g010730.2.1	8.13245	5.49432	5.40005	9.23662	9.81316	6.05936			LOC_Os06g06690.1	0	0	0	0	0	0
Zm00001d053927_T008	10.2763	4.40381	9.98789	8.81113	14.5021	17.6635			Solyc07g021450.3.1	0	0	0	0	0	0			LOC_Os02g05490.1	38.5131	50.1584	43.8428	56.765	59.7765	64.1574
Zm00001d016335_T001	0	0	0	0	0	0			Solyc08g082710.3.1	19.8976	13.6678	12.4621	6.76968	7.01741	9.47922			LOC_Os06g37030.1	0.010837	0	0.012849	0.023392	0.012002	0.002725
Zm00001d021835_T001	0.280056	0.168605	0.089653	0.040842	0.137142	0.04915			Solyc04g076610.3.1	16.7087	18.3419	17.6519	13.8192	15.27	16.4384			LOC_Os12g30320.1	0	0	0	0	0	0
Zm00001d013891_T059	0	0	0	0	0	0			Solyc03g118470.4.1	25.8927	36.6267	54.8229	22.9217	28.424	32.4864			LOC_Os09g23908.1	0	0	0	0	0	0
Zm00001d045493_T003	0.11657	0.404651	0.30476	0	0.229156	0.276615			Solyc04g080890.4.1	0.082985	0.143752	0.154543	1.18736	0.413652	0.040492			LOC_Os11g39880.1	0	0	0	0	0	0
Zm00001d034051_T002	0.245924	0.099123	0.084605	0.293599	0.188684	0.446769			Solyc08g078900.1.1	83.7482	69.5959	109.425	0.448368	9.70076	34.0282			LOC_Os05g15620.1	0.114954	0	0.361197	0.700449	0	0.459697
Zm00001d043543_T007	0.770863	1.09894	1.78095	1.0547	1.44484	0.905163			Solyc12g042360.3.1	28.8922	28.9137	26.4595	27.0858	28.259	29.0324			LOC_Os07g42560.1	0	0	0	0	0.126032	0
Zm00001d028570_T010	1.5243	0.510333	1.0257	2.65752	0.351977	3.28261			Solyc00g500199.1.1	1.01177	1.71579	1.80485	0.3916	0.929724	1.4126			LOC_Os05g09090.1	0	0.010869	0.011309	0	0	0
Zm00001d012032_T046	0	0	0.150121	0	0	0.041598			Solyc02g064990.3.1	9.81668	10.8998	8.94295	9.28044	9.72225	9.37845			LOC_Os01g33900.1	0	0	0	0	0	0
Zm00001d010448_T003	0.667322	0	0.113336	0.436118	0.046309	0.257978			Solyc04g063350.3.1	12.0076	11.0051	9.46919	119.433	89.9872	35.9317			LOC_Os01g10920.1	0	0.170383	0.081028	0.201935	0.117958	0.147934
Zm00001d034452_T014	0.508262	0.88487	0	0.460073	1.39495	0.678144			Solyc04g071650.4.1	167.211	181.933	118.337	26.0168	88.7218	96.4573			LOC_Os02g09260.2	0.111973	0.176291	0.242144	0.144035	0.138848	0.165606
Zm00001d021019_T002	8.28743	0	25.5714	10.8483	18.0971	7.04082			Solyc02g093240.3.1	0	0	0	0	0	0			LOC_Os02g43390.1	0	0	0	0	0	0
Zm00001d028203_T030	0	0	0	0	0	0			Solyc03g013100.1.1	0	0	0	0	0	0			LOC_Os05g23320.1	8.38034	5.13679	8.42117	116.095	131.573	119.585
Zm00001d000228_T019	0.144825	0.075263	0.080303	0.083931	0.089174	0.062783			Solyc12g016070.1.1	0	0	0	0	0	0			LOC_Os05g28960.1	13.5082	16.8464	10.6149	11.49	17.8627	22.7591
Zm00001d048667_T015	0	0.723426	1.24245	0.48355	1.3294	0			Solyc06g068140.3.1	165.671	160.065	206.309	141.613	159.405	155.888			LOC_Os08g32970.1	2.00658	2.02853	1.75172	9.55455	7.55221	5.92277
Zm00001d045213_T004	8.08838	4.09628	8.01878	13.5979	6.33924	5.3315			Solyc02g068870.3.1	1.93518	3.14357	3.31249	3.45836	6.59143	5.72726			LOC_Os05g20954.4	0	0	0	0	0	0
Zm00001d039341_T007	0.161978	0	0	0	0	0			Solyc06g072385.1.1	0.837508	1.57693	0.285563	0	0	0			LOC_Os10g05220.2	2.93311	1.1427	2.19758	0.331006	0.082242	2.72473
Zm00001d044293_T002	0	0	0	0	0	0			Solyc01g106380.2.1	12.1062	9.17918	11.4541	9.7741	11.762	11.1823			LOC_Os02g05840.1	20.7154	22.1977	21.746	22.239	25.9322	22.9939
Zm00001d017545_T001	0.032785	0.079089	0.170185	0.021859	0.253467	0.143407			Solyc00g500034.1.1	0.516278	0.496169	0.768481	0.635993	0.503387	0.654532			LOC_Os11g03620.1	6.11331	4.90572	5.384	8.30025	8.87224	9.82861
Zm00001d012543_T001	10.9175	6.0122	6.07305	7.78194	7.29408	4.26059			Solyc11g064750.3.1	0.357261	0.144886	0.396204	0.288942	0.389738	0.257867			LOC_Os12g10960.1	0	0	0	0	0	0
Zm00001d010945_T002	13.8191	6.42885	7.83967	25.5844	22.662	16.4165			Solyc01g044370.3.1	7.14429	7.00325	6.50324	4.81205	5.65069	6.50099			LOC_Os05g20954.2	0	0	0	0	0	0
Zm00001d043283_T001	4.00181	2.00184	3.44374	0.960322	1.29722	0.615417			Solyc06g082580.4.1	142.489	135.102	142.953	160.624	145.008	144.321			LOC_Os02g26294.7	1.67119	1.44151	2.83786	0.451213	1.22358	0
Zm00001d044650_T001	19.4944	6.36745	10.8682	19.1162	19.1971	8.24572			Solyc05g009660.4.1	8.05698	4.1113	7.34052	1.39642	2.14656	3.55871			LOC_Os02g26294.6	1.15385	4.96952	1.62722	2.2105	0.730627	2.71118
Zm00001d027754_T002	0	0	0	0	0	0			Solyc03g115490.1.1	79.2716	63.1788	70.8018	108.018	95.4567	73.5164			LOC_Os02g26294.5	0	0.027908	0.063911	0	0	0
Zm00001d023238_T005	0	0	0	0	0	0			Solyc07g052760.3.1	27.8656	27.1551	24.7613	18.5867	23.9912	29.844			LOC_Os02g26294.4	0.132435	0.056387	0.064264	0	0.164856	0.059768
Zm00001d030106_T050	0	0	0	0	0	0			Solyc07g042330.2.1	4.75555	3.86949	3.90832	4.3034	4.25494	3.95971			LOC_Os02g26294.3	0.237844	0.108403	0.272913	0.127398	0.053699	0.036219
Zm00001d048091_T007	6.35554	3.79233	23.2192	7.59678	7.84689	15.0821			Solyc11g068750.2.1	12.9532	12.0189	13.3396	11.8539	13.9095	15.1525			LOC_Os02g26294.2	9.47508	8.94555	8.9814	7.38891	7.81768	7.27525
Zm00001d032048_T001	0	0	0	0	0	0			Solyc10g005800.3.1	163.433	144.929	133.965	186.09	173.01	170.129			LOC_Os02g26294.1	0.457152	0.425287	0.902914	0.350254	0.631601	0.515873
Zm00001d018049_T003	0	0	0	0	0	0.084338			Solyc02g082960.3.1	5.55559	3.20593	1.06811	0.135687	4.18214	14.7043			LOC_Os05g30695.1	0.662923	0.244121	0	0.407836	0	0.265743
Zm00001d016684_T004	0	0	0	0	0	0			Solyc05g046350.1.1	0	0	0	0	0	0			LOC_Os12g38920.1	2.78841	2.15417	2.77509	4.71701	4.62891	5.06861
Zm00001d009365_T001	41.3543	24.3816	40.6936	37.1791	21.4785	105.881			Solyc02g032580.3.1	0	0	0	0	0	0			LOC_Os07g31620.1	0	0.227231	0	0	0	0
Zm00001d051404_T002	0	0	0.000779	0.000718	0.00056	0			Solyc05g053690.2.1	0.544568	0.220366	0.430042	0.340473	0.640632	0.496656			LOC_Os01g47300.4	0	0	0	0.092641	0.017027	0.018573
Zm00001d030868_T001	3.72146	6.26397	3.80519	3.10164	3.46122	5.13459			Solyc08g007780.3.1	0.428001	0.430471	0.303886	0	0.260326	0.315506			LOC_Os01g47300.3	0.065336	0	0	0.484512	0.376033	0.213535
Zm00001d011237_T001	0	0.076049	0	0	0	0			Solyc01g087740.1.1	2.80416	2.44117	2.70384	0.783911	0.82712	1.17119			LOC_Os01g47300.2	0	0.140662	0	1.27013	0.59502	0.688024
Zm00001d019856_T009	0.517715	0.110016	0.286627	0.310607	0.208272	0.079329			Solyc02g079810.3.1	0	0	0	0	0	0			LOC_Os01g47300.1	0.01718	0.577186	0.024453	3.80482	3.59717	3.89852
Zm00001d007372_T005	0.210639	0	0	0	0.194606	0.139311			Solyc07g005540.1.1	9.22216	7.44838	10.8987	5.67141	8.13632	8.37734			LOC_Os02g26294.8	0.856755	0.501183	0.101772	0.109926	0.089651	0
Zm00001d026271_T001	28.8506	13.1107	58.2516	42.9212	31.1341	92.2804			Solyc03g091020.1.1	0	0	0	0	0	0			LOC_Os01g61130.1	0.079268	0	0	0	0.083782	0.05987
Zm00001d053339_T001	0	0	0	0	0	0			Solyc04g080120.1.1	1.49901	2.17171	2.62628	2.13056	2.42287	1.75944			LOC_Os02g47920.1	11.4379	7.90741	11.1274	0	0	0
Zm00001d026117_T020	0	0	0	0	0	0			Solyc06g066330.3.1	41.5806	26.7876	34.4878	46.1768	34.0982	41.7811			LOC_Os09g25630.1	0	0	0	0	0	0
Zm00001d038675_T539	0	0.133078	0.186436	0.186872	0.133099	0.190642			Solyc11g007140.2.1	11.0372	10.2548	11.6842	4.13486	5.33438	9.37625			LOC_Os12g26660.1	0	0	0	0	0	0.070756
Zm00001d010149_T007	0	0	0	0	0	0			Solyc11g069720.2.1	63.6562	61.3072	69.7181	99.1414	95.3972	97.3152			LOC_Os08g31810.3	2.38981	3.5362	6.83905	5.44639	9.94598	3.9412
Zm00001d018386_T004	0.038328	0.109735	0	0.119967	0.072114	0.076566			Solyc10g078340.2.1	20.4876	20.2504	19.0628	10.8616	13.5419	15.5313			LOC_Os07g31599.1	11.5908	15.772	12.2097	39.3517	23.7779	24.8635
Zm00001d007065_T021	0	0	0	0	0	0			Solyc10g018700.1.1	0	0	0	0	0	0			LOC_Os11g36400.1	1.3544	1.16957	1.10865	0.280971	0.091376	0.260441
Zm00001d002817_T008	0	0	0	0	0	0			Solyc02g093410.4.1	52.5389	39.4651	42.0201	29.5709	45.1805	48.8423			LOC_Os01g64470.1	20.2076	10.5295	46.275	117.729	62.1244	48.4248
Zm00001d004561_T009	0	0	0.012803	0.057505	0	0			Solyc03g083280.4.1	31.3054	25.5303	29.7213	53.6418	44.4616	41.1473			LOC_Os03g04430.2	7.82219	10.4027	4.22427	7.00692	9.0477	7.09337
Zm00001d027840_T001	0.315413	0.283534	0.241646	0.377726	0.242995	0.256576			Solyc01g109830.3.1	19.6268	16.2214	14.8878	27.0699	23.216	18.2415			LOC_Os03g04430.3	0.117078	0.972817	0.366079	0.42967	0.652847	0.50067
Zm00001d012643_T006	0	0	0	0	0	0			Solyc05g046370.1.1	0	0	0	0	0	0			LOC_Os03g04430.1	25.0064	26.3512	30.4995	34.1487	33.2984	31.4729
Zm00001d014260_T001	0	0	0	0	0	0			Solyc09g015210.1.1	0	0	0	0	0	0			LOC_Os09g25620.1	1.2666	1.89949	1.5217	3.22818	2.98001	2.34084
Zm00001d021979_T011	0	0.276405	0	0	0	1.19614			Solyc08g077030.4.1	17.899	19.7296	18.0339	24.3406	26.458	21.2098			LOC_Os09g25620.2	0.105796	0.12407	0.124444	0.351189	0.172062	0.066028
Zm00001d009994_T008	0	0	0	0	0	0			Solyc05g051220.3.1	0.691065	0.440759	0.855768	0.5866	0.408585	0.319784			LOC_Os09g25620.3	0	0	0	0	0	0
Zm00001d013265_T014	0.436444	0.09553	0.442111	0.185738	0.353827	0.382404			Solyc10g078190.2.1	3.0858	2.63354	3.92723	2.26174	2.63246	2.48892			LOC_Os03g31570.1	12.891	16.4773	15.9929	24.9015	23.8541	22.7575
Zm00001d011428_T005	0.247123	0.151352	0.578142	0.269302	0.230539	0.564764			Solyc00g023580.1.1	0	0	0.02663	0.151751	0	0			LOC_Os12g40100.1	3.35982	4.00694	2.89992	2.26954	1.22305	1.2467
Zm00001d026193_T005	0	0	0	0	0	0			Solyc06g048705.1.1	0.635706	0.955609	0.272059	0.148605	0.293226	0.156717			LOC_Os06g41440.2	23.1754	26.5016	25.6795	34.7899	32.6246	33.3959
Zm00001d041471_T002	2.68175	2.20046	2.59624	3.18725	2.55609	4.34986			Solyc09g014300.3.1	42.6027	47.467	48.076	37.2248	39.5187	41.959			LOC_Os12g10570.1	0.69594	0.454358	0.286182	0.176422	0.195821	0.266522
Zm00001d049961_T001	0	0	0	0	0	0			Solyc03g121460.1.1	112.908	138.347	109.769	108.501	117.709	110.216			LOC_Os06g42600.1	0	0	0	0	0	0
Zm00001d027752_T022	0	0	0	0	0	0			Solyc01g008460.3.1	25.2748	20.9978	22.4865	40.5928	34.7115	29.7142			LOC_Os10g14814.1	0.215873	0.084066	0	0	0	0
Zm00001d011147_T006	15.5605	37.4967	16.9356	39.1034	44.1013	44.9278			Solyc06g053730.1.1	10.5991	11.4948	18.8868	7.53231	7.22011	14.6198			LOC_Os11g46910.1	0.031809	0.027374	0.064702	0.021411	0	0.006534
Zm00001d005482_T001	62.6288	75.9771	72.6678	48.258	47.093	39.7402			Solyc05g053400.3.1	17.463	11.4326	22.5101	9.66326	12.6432	17.9528			LOC_Os06g22140.1	47.2949	44.8918	48.9499	44.7438	36.0829	24.4311
Zm00001d047300_T005	0	0	0	0	0	0			Solyc06g072550.3.1	1.40647	0.337172	1.32526	0.205257	0.771139	0.292497			LOC_Os04g07260.1	0.353808	0.469126	0.773974	0	0.132118	0.113062
Zm00001d008387_T002	94.7243	78.731	85.2524	199.213	211.376	207.388			Solyc12g098730.3.1	0	0	0	0	0	0			LOC_Os03g30080.1	0.030197	0.015204	0.024225	0.007002	0.00518	0.003744
Zm00001d019165_T002	4.26959	1.49323	5.67765	1.71415	2.98719	2.44091			Solyc03g006177.2.1	7.93152	8.35421	8.4375	10.3672	10.0578	11.0808			LOC_Os02g45280.1	0	0	0	0	0	0
Zm00001d004125_T062	0	0	0	0	0	0			Solyc05g015640.3.1	85.3048	72.5873	66.0103	67.4996	57.1403	50.4134			LOC_Os10g01480.1	29.1559	31.2834	30.2345	54.1726	60.7025	63.5167
Zm00001d006470_T006	9.65453	5.93898	6.4088	7.03159	11.1743	4.92596			Solyc02g069530.1.1	1.06229	0.516644	0.745191	0.556647	1.01177	0.605803			LOC_Os07g38870.1	0	0	0	0	0	0
Zm00001d007819_T004	0.733795	1.28581	1.35274	1.36706	2.17731	1.84257			Solyc02g070460.3.1	18.0113	16.9848	16.5417	18.7497	17.4185	16.7559			LOC_Os11g46300.2	0	0	0	0	0	0
Zm00001d007585_T009	6.70414	2.0284	3.32913	1.60564	3.85207	2.25114			Solyc05g017990.4.1	37.1675	34.37	41.6199	36.1782	40.5233	47.7751			LOC_Os11g46300.1	0.127902	0.178286	0.250495	0	0.223418	0.359883
Zm00001d013209_T001	4.71549	3.74864	3.6086	4.6102	4.04035	10.1622			Solyc01g097670.4.1	0.729	0.7708	0.670246	1.37405	0.861015	0.700775			LOC_Os08g04880.1	0.024563	0.034328	0.051079	0.034845	0.011799	0.010889
Zm00001d022000_T006	0	0	0.020139	0.001863	0	0.032827			Solyc01g081120.2.1	8.12166	5.93407	6.81754	9.25238	7.8842	4.97038			LOC_Os10g17220.1	0	0	0	0	0	0
Zm00001d054076_T050	0	0	0	0	0	0			Solyc00g500129.1.1	1.17908	1.59082	1.97893	0.445972	1.00991	1.64603			LOC_Os04g48740.1	0	0	0	0	0	0
Zm00001d021553_T042	0.029648	0.033837	0.066561	0	0.025086	0			Solyc08g065540.3.1	0.310062	0	0.141573	0.263469	0	0			LOC_Os01g28120.1	0	0	0	0	0	0
Zm00001d039422_T009	4.59023	4.69164	4.58526	5.67089	5.45863	6.2447			Solyc01g080360.3.1	10.0356	10.5627	14.0992	13.101	14.0205	14.4165			LOC_Os02g31970.1	0	0	0	0	0	0
Zm00001d017798_T024	0.158564	0.506378	0.15677	0.534546	0.405119	0.151559			Solyc05g009865.1.1	0.577116	0.469662	0.837006	0	1.02463	0.458264			LOC_Os01g55690.1	0.601252	0.400762	0.823149	1.01938	0.478077	0.568006
Zm00001d012297_T001	10.0379	9.16757	10.3623	17.1196	15.534	17.816			Solyc02g021365.1.1	0	0	0	0	0	0			LOC_Os03g26220.1	2.58606	2.18119	4.42834	6.9071	5.48438	5.68375
Zm00001d034832_T001	0	0	0.000358	0	0	0			Solyc02g094420.3.1	64.7401	62.0793	80.6095	49.016	53.6156	67.1302			LOC_Os02g18640.1	3.5669	3.20272	4.37894	4.85382	4.85001	5.22052
Zm00001d036900_T001	2.40532	0.81487	1.45196	0.635812	0.834796	0.062899			Solyc08g067150.4.1	8.86253	7.28099	5.51803	7.54805	6.70765	5.85047			LOC_Os10g42980.1	0.343786	0.51298	0.216543	0.935943	0.632813	0.55437
Zm00001d051308_T007	0	0	0	0.126478	0	0.422118			Solyc01g111600.3.1	155.732	118.505	107.163	62.7953	111.868	94.3521			LOC_Os11g47451.1	0	0	0	0	0	0
Zm00001d006243_T017	0	0	0	0	0.017386	0			Solyc10g005125.1.1	3.60743	5.33975	4.49842	4.41771	5.01312	6.75977			LOC_Os07g08690.1	0	0	0	0	0	0
Zm00001d042370_T010	14.824	10.2702	6.82003	13.0513	12.3071	14.5615			Solyc10g055720.2.1	11.5068	15.3977	13.4736	15.5577	17.4133	17.9853			LOC_Os08g44640.2	13.8114	16.9087	14.3978	24.3399	25.3431	24
Zm00001d035889_T023	0.050533	0.050766	0.042989	0.071134	0.004282	0.063038			Solyc09g055475.1.1	0	0	0	0	0	0			LOC_Os08g44640.3	2.8109	2.86386	3.98204	8.43643	8.37126	10.7629
Zm00001d048163_T001	39.3653	30.1399	40.783	37.6013	41.3195	34.2006			Solyc08g083370.4.1	2.90038	2.80574	4.2702	1.16446	0.765327	2.79655			LOC_Os08g44640.1	40.5112	37.268	47.6364	61.1591	55.5018	43.5448
Zm00001d046828_T011	0.796473	1.16524	1.3455	2.02819	0.641392	2.00584			Solyc09g059677.1.1	0	0	0	0	0	0			LOC_Os08g31030.1	0.188944	0	0.116186	0.109155	0.105216	0.130006
Zm00001d040381_T001	0.239142	0.418314	0.192548	0.462087	0.404832	0.175238			Solyc11g010560.3.1	85.4848	94.3877	90.7391	54.3543	57.1107	73.2366			LOC_Os01g09900.1	0	0	0	0	0.070936	0
Zm00001d013767_T004	0	0	0	0	0	0			Solyc12g099500.2.1	88.506	169.552	108.373	37.0085	34.078	39.3229			LOC_Os03g54970.2	0	0	0	0	0	0
Zm00001d044464_T001	37.0271	39.48	34.8689	21.9732	22.4747	12.0105			Solyc03g113480.1.1	3.83165	3.42701	4.54826	3.69082	2.46193	2.86006			LOC_Os12g07020.1	64.5526	59.9812	63.435	59.9942	59.1512	60.6944
Zm00001d003198_T036	0.03852	0.090758	0.071731	0.041889	0.054531	0.080513			Solyc11g008440.3.1	4.28084	3.22043	3.6813	31.5267	18.7786	8.86275			LOC_Os05g04110.1	0	0	0	0	0	0
Zm00001d016832_T001	0.056603	0.080198	0.755208	0.068281	0.910635	0.085377			Solyc06g005880.4.1	0.263124	0.50472	0.139401	0.076957	0.237846	0.155135			LOC_Os03g54970.1	13.8626	18.1165	16.4439	26.4608	25.3224	24.7941
Zm00001d020902_T001	0	0	0	0	0	0			Solyc05g056230.4.1	234.712	234.511	204.424	182.589	216.268	205.039			LOC_Os09g24650.2	3.7658	6.00097	5.05506	16.9258	5.63342	15.8366
Zm00001d016232_T001	0	0	0	0	0	0			Solyc02g085140.4.1	44.4375	58.8353	47.9912	25.8322	29.717	37.8215			LOC_Os02g04510.1	247.095	264.169	265.07	16.3154	11.4733	9.64907
Zm00001d026265_T003	0.425227	1.20858	0.26639	3.72626	3.58298	1.89802			Solyc04g018210.1.1	0	0	0	0	0	0			LOC_Os05g37030.1	0	0	0	0	0	0
Zm00001d009604_T001	0.45535	0.233603	0	0.138829	0.369133	0			Solyc06g008550.1.1	0	0	0	0	0	0			LOC_Os10g07542.1	0	0.005908	0.010659	0	0	0.036197
Zm00001d002266_T011	0	0	0	0	0	0			Solyc02g032960.2.1	10.1364	12.3995	12.4386	10.88	11.7121	14.456			LOC_Os06g15130.1	0.007574	0	0.096336	0	0.022698	0
Zm00001d015377_T005	0.480113	1.76154	0.705357	0.707895	1.01422	0.107488			Solyc08g005970.3.1	21.6048	21.4866	18.4073	28.6407	31.0547	28.3079			LOC_Os01g57960.1	4.82628	6.55841	4.19167	3.95175	4.07707	6.22506
Zm00001d011152_T111	0.289649	0.430171	0	0	0.408607	0.663727			Solyc05g008630.4.1	51.9849	49.7356	53.8211	65.3356	55.1915	54.1993			LOC_Os12g04990.1	39.9274	49.7622	52.674	114.607	140.66	154.697
Zm00001d048520_T011	0	0	0	0	0	0			Solyc01g017675.1.1	0	0	0	0	0	0			LOC_Os04g06350.1	2.96179	4.30087	3.43698	2.87699	1.8399	1.82513
Zm00001d023300_T002	0.969573	1.07586	1.91225	0.904012	1.09273	0.88078			Solyc09g008320.4.1	59.5618	30.0288	42.2705	10.6004	45.6245	23.8409			LOC_Os02g22320.1	0	0	0	0	0	0
Zm00001d048482_T001	0	0	0	0	0	0			Solyc08g065750.1.1	0	0	0	0	0	0			LOC_Os09g24650.1	23.6196	42.0368	44.4232	36.9146	55.2547	33.9811
Zm00001d047053_T003	0	0.062483	0.116615	0	0	0			Solyc02g093900.3.1	145.722	134.547	125.373	269.059	212.879	166.317			LOC_Os09g24570.1	10.4615	12.4929	13.0688	22.338	20.3076	18.8103
Zm00001d053376_T002	2.06023	2.35906	4.97779	2.19958	3.94649	3.88754			Solyc03g121830.1.1	46.8339	43.4885	44.3324	47.5963	49.8032	49.2101			LOC_Os09g18040.1	0.151066	0.745416	0.629287	0	0	0
Zm00001d025300_T003	14.5642	14.0596	16.85	11.272	20.4735	14.2843			Solyc09g074290.1.1	0.214183	0.748414	0.57505	0.193633	0.248652	0.47998			LOC_Os03g55830.1	0.470162	0.517375	0.547028	0.219174	0.299472	0.32555
Zm00001d043109_T004	1.7288	0.594266	2.51758	3.24039	1.49623	4.98317			Solyc08g077690.3.1	6.52424	5.85755	6.07786	5.36619	6.43116	6.15284			LOC_Os02g28920.1	0.9322	1.0107	1.19389	2.89663	4.47179	3.92652
Zm00001d032823_T001	0	0	0	0	0	0			Solyc11g070040.3.1	2.63792	2.37102	3.59214	3.09486	3.25596	4.65617			LOC_Os11g41800.1	0	0	0	0	0	0
Zm00001d025651_T001	7.64614	4.0574	7.83091	10.064	7.29931	6.73509			Solyc09g007230.3.1	98.2074	95.1123	96.5705	149.113	126.819	113.716			LOC_Os08g12790.1	0	0	0	0	0	0
Zm00001d017809_T004	0	0	0	0	0	0			Solyc04g081530.1.1	50.1638	75.0683	58.5629	108.418	67.0774	44.8853			LOC_Os04g31590.1	0	0.021103	0.013954	0.004789	0.007724	0
Zm00001d003261_T013	0	0	0	0	0	0			Solyc01g110820.4.1	6.80144	7.08809	6.94602	7.79495	8.42728	8.7363			LOC_Os06g33650.1	0	0	0	0	0	0
Zm00001d030106_T001	0	0	0	0	0	0			Solyc10g055597.1.1	10.3519	11.6881	11.6181	9.84281	10.2725	9.94249			LOC_Os01g36170.1	0	0	0	0	0	0
Zm00001d017271_T008	0	0	0	0	0	0			Solyc00g500326.1.1	0.11402	0.083791	0.072254	0	0.035979	0.039032			LOC_Os04g32720.1	0	0	0	0	0	0
Zm00001d017308_T021	0.003654	0.024201	0	0.005559	0.053038	0			Solyc01g111950.4.1	0.119438	0.109736	0.14229	0.040172	0.066455	0.041686			LOC_Os09g24560.1	0	0	0	0	0	0
Zm00001d011242_T003	11.9036	6.23607	11.3384	15.5684	12.5391	10.4649			Solyc01g010550.1.1	0	0	0	0	0	0			LOC_Os02g51370.1	0.396362	0.660069	0.41653	0.696639	0.484134	0.283093
Zm00001d029211_T001	0	0	0	0	0	0			Solyc11g007380.1.1	0	0	0	0.007927	0	0			LOC_Os06g43420.1	0	0	0	0	0	0
Zm00001d017360_T013	0	0	0	0	0	0			Solyc10g074600.3.1	17.8325	10.1656	14.056	24.7206	23.3855	17.4006			LOC_Os08g06040.1	37.0758	40.0641	40.1728	91.4366	78.7772	82.5188
Zm00001d030960_T008	0	4.74752	0.15948	8.0643	1.82465	0.109315			Solyc04g079800.4.1	16.0218	13.0271	12.2489	14.2924	16.1318	16.6569			LOC_Os08g34730.1	0	0	0	0	0	0
Zm00001d026111_T033	0	0	0	0	0	0			Solyc02g087770.3.1	23.8223	29.4335	29.9606	9.61754	16.5184	24.0164			LOC_Os06g48240.1	0.347625	0.165813	0.392641	2.00654	1.14955	0.533996
Zm00001d019724_T047	2.58807	1.43717	0.869627	3.12708	4.27858	3.22976			Solyc12g036320.3.1	1.10408	1.01638	0.420093	0.874855	0.186223	1.99489			LOC_Os12g25070.1	0	0	0	0	0	0
Zm00001d040641_T002	0	0	0	0.182031	0	0			Solyc00g022070.1.1	0	0	0	0	0.033037	0.126813			LOC_Os03g05440.1	0.371059	0.439868	0.222961	0.573578	1.18399	0.582331
Zm00001d037962_T012	18.7077	12.3658	16.6882	14.0904	70.4638	59.1411			Solyc03g006920.2.1	13.4275	13.3459	9.67083	10.6921	12.7318	14.1395			LOC_Os06g49600.1	0	0	0	0	0	0
Zm00001d032704_T004	0.098936	0.092124	0.114395	0.307094	0.155207	0.164491			Solyc01g007140.3.1	3.36878	2.7249	3.09132	6.65855	5.50577	4.73722			LOC_Os11g01910.1	0	0	0	0	0	0
Zm00001d016547_T001	0.011989	0.021153	0	0.055492	0	0			Solyc02g062435.1.1	0.379726	0.216645	0.141152	0.096873	0.156878	0.209571			LOC_Os04g56180.1	0.146324	0	0	0	0	0
Zm00001d027265_T005	3.43835	1.80185	2.51099	2.913	1.88453	2.37206			Solyc04g081460.2.1	160.496	109.9	117.18	135.3	141.523	131.422			LOC_Os12g06890.1	29.4348	37.2806	37.6272	45.3849	45.0172	42.5732
Zm00001d017468_T002	0.138739	0	0.006565	0.094981	0.011053	0.008077			Solyc01g107670.2.1	224.802	197.44	134.86	77.7035	118.718	130.582			LOC_Os10g16960.1	0	0	0	0	0	0
Zm00001d027278_T099	0	0	0	0	0	0			Solyc08g016563.1.1	0	0.29476	0.081909	0.061748	0.257214	0			LOC_Os08g23100.2	4.58064	3.44144	4.13679	5.92789	3.52875	3.31069
GRMZM5G875046_T01	0	0	0	0	0	0			Solyc12g007070.2.1	8.64863	10.6271	10.5212	12.3077	12.4108	18.0769			LOC_Os01g47745.1	0	0	0	0	0	0
Zm00001d021396_T004	2.03745	0.964447	1.4865	2.03347	2.0352	1.20345			Solyc04g072280.3.1	2.51025	0.034128	0.084093	1.13529	0.512278	0.109772			LOC_Os10g43060.1	22.1734	31.1798	28.0093	43.8958	47.4263	50.3637
Zm00001d008930_T001	0.775016	0.712846	0.445266	2.16804	0.813885	1.58318			Solyc09g009565.1.1	0	0	0	0	0	0			LOC_Os10g02270.1	26.1453	22.3271	21.1601	5.91061	3.11736	4.8189
Zm00001d037377_T007	0.950698	3.12327	5.94262	1.39908	3.45994	1.97229			Solyc03g119540.3.1	61.9917	82.8779	122.526	33.5703	62.7909	94.4316			LOC_Os05g07680.2	0	0	0	0	0	0
Zm00001d002682_T001	0.588361	0.767768	0.693699	0.439644	1.01235	0.64617			Solyc08g061920.3.1	0	0	0	0	0	0			LOC_Os05g07680.1	1.49106	2.3786	1.54032	1.28626	0.897687	0.940517
Zm00001d008511_T065	0	0.063139	0	0	0	0.131077			Solyc01g095310.1.1	0.713102	0.355858	0.580831	0.598016	0.81102	0.882049			LOC_Os03g62460.1	0	0.026254	0	0.007256	0	0
Zm00001d006335_T003	0.502083	1.13934	1.08735	1.9594	0.502125	0.35633			Solyc08g016000.2.1	0	0	0	0	0	0			LOC_Os08g23100.1	17.0953	19.3714	20.1546	19.2721	19.2064	17.2673
Zm00001d003829_T001	0.372149	0.683249	0.460691	0.769383	0.310676	1.82016			Solyc08g076650.3.1	83.9554	68.4866	60.3052	86.4784	92.9386	96.8399			LOC_Os01g63890.1	58.4979	55.5744	64.0782	102.847	124.041	138.733
Zm00001d011390_T001	0	0	0	0	0	0			Solyc12g040644.1.1	0	0	0	0	0	0			LOC_Os10g05130.1	37.4914	37.7232	33.0365	3.56131	3.87853	4.30706
Zm00001d043562_T009	0	0	0	0	0	0			Solyc04g080220.3.1	0.312131	0.41524	0.423404	0.309047	0.25688	0.205678			LOC_Os02g10880.1	11.1271	8.4564	13.2927	121.519	119.912	104.349
Zm00001d022584_T052	0	0	0	0	0	0			Solyc09g090060.3.1	51.1036	49.5561	53.7964	64.9931	55.3095	53.9924			LOC_Os12g16380.1	0	0	0	0	0	0
Zm00001d053597_T011	0	0	0	0	0	0			Solyc04g056310.3.1	0.064277	0.04764	0	0.362391	0.112918	0.192638			LOC_Os03g10510.1	61.5949	58.9579	60.5002	51.7706	57.4668	50.4152
Zm00001d015174_T007	0	0	0	0	0	0			Solyc12g056745.1.1	0.41143	0.598554	0.230175	0.189008	0.455676	0.288448			LOC_Os03g10510.2	2.82533	3.97477	1.67044	3.40585	1.99819	3.38422
Zm00001d009396_T001	2.99677	1.93364	1.97167	1.75491	1.83553	1.6257			Solyc04g045600.4.1	21.8434	12.3724	20.0309	9.25586	13.7275	11.516			LOC_Os07g26940.1	96.7305	117.27	121.291	59.7415	54.5315	53.9115
Zm00001d051114_T005	0.333772	0.218799	1.45532	1.74146	2.61383	1.15594			Solyc09g005630.3.1	1.70446	0.496434	0.744856	0.817501	1.12839	1.15732			LOC_Os11g30270.1	0	0	0	0.078054	0	0
Zm00001d011622_T006	18.4633	17.0803	8.99208	9.50672	16.6859	10.6239			Solyc09g061960.3.1	0	0	0	0	0	0			LOC_Os01g46790.1	0	0	0	0.227707	0.31789	0
Zm00001d018316_T012	0	0	0	0	0	0			Solyc02g068790.4.1	22.6166	21.7422	18.668	21.5039	23.1227	20.6829			LOC_Os01g70700.1	0.358293	0.564035	0.594128	0.245129	0	0
Zm00001d009889_T001	0	0	0	0	0	0			Solyc03g119650.3.1	46.4839	42.8472	42.8547	54.2483	54.9886	51.8165			LOC_Os07g07040.1	6.92714	5.81194	8.09105	52.4232	60.8008	66.9297
Zm00001d049763_T001	0	0	0	0	0	0			Solyc06g053660.3.1	52.3458	40.2839	49.4137	40.1209	49.0149	48.2785			LOC_Os01g68470.1	0.808734	0.953832	1.28732	0.163387	0.119726	0.058279
Zm00001d033553_T004	0	0	0	0.02	0	0.033611			Solyc04g064840.1.1	0	0	0	0.050731	0	0			LOC_Os07g10850.1	0.171759	0.220872	0.120144	0.084158	0.108161	0.098094
Zm00001d024220_T001	6.09492	4.4898	4.28669	5.02669	4.38598	6.16798			Solyc04g057870.3.1	99.236	98.5512	121.528	58.1502	74.0404	98.1664			LOC_Os09g24100.1	0	0	0	0	0	0
Zm00001d053609_T078	0.001646	0	0	0	0	0			Solyc11g005675.1.1	0	0	0	0	0	0			LOC_Os02g21840.1	0.042064	0.019141	0.039925	0	0.019603	0
Zm00001d010205_T001	0	0	0	0	0	0			Solyc10g050500.2.1	0	0	0	0	0	0			LOC_Os05g18260.1	0	0	0	0	0	0
Zm00001d014585_T003	43.293	27.4649	40.0339	41.8322	44.1624	51.378			Solyc01g073960.4.1	48.5153	50.959	54.8765	55.3009	56.6678	62.3383			LOC_Os03g44810.4	0.685929	0.166094	0.717273	2.05299	1.94678	3.56635
Zm00001d025323_T005	0	0	0	0	0	0.854943			Solyc07g006640.3.1	69.4196	63.5173	64.0605	93.1378	78.4143	72.8744			LOC_Os06g30950.1	2.07968	1.96046	1.6159	2.90698	2.29618	2.03924
Zm00001d012004_T002	0	0	0	0	0	0			Solyc03g121260.3.1	15.569	17.5433	21.4391	11.9786	14.7017	16.8283			LOC_Os04g43990.1	50.4368	49.6225	55.9532	11.0856	12.3049	9.86904
Zm00001d051652_T004	0.092128	0.06424	0.143677	0.089754	0.137154	0.162454			Solyc01g014360.1.1	0	0	0	0	0	0			LOC_Os06g12710.1	0	0.044275	0.057758	0	0.042608	0
Zm00001d021728_T062	0.363403	1.18093	0.689581	1.03762	0.286338	0.46567			Solyc01g094750.4.1	1.46162	1.82241	2.81512	0.55089	0.616758	1.24818			LOC_Os03g17120.2	0	0.557494	0	0	0	0
Zm00001d032184_T005	18.3115	15.6558	13.7914	19.5403	21.5561	19.3644			Solyc07g064500.3.1	26.5798	18.9205	15.9515	28.5618	27.9268	24.2196			LOC_Os03g44810.2	0.03606	2.9986	0.193398	14.7075	11.3423	11.4474
Zm00001d026514_T005	8.47146	4.29017	1.20326	2.72339	5.7418	0.990166			Solyc01g108810.3.1	0.382851	0.380217	0.156926	0.203355	0.067538	0.18799			LOC_Os03g44810.3	0.008139	0.191404	0	0.978733	1.1902	2.00825
Zm00001d024710_T040	2.24307	2.50718	2.76719	1.3624	1.81859	1.1382			Solyc07g045070.3.1	8.71916	10.0068	9.57283	11.5351	10.0486	10.6311			LOC_Os06g14840.1	0	0	0	0.006329	0	0
Zm00001d008604_T004	5.9142	1.18125	3.80329	21.4959	13.579	15.9011			Solyc01g111540.4.1	0	0	0	0	0	0			LOC_Os12g41080.1	0.009566	0.027005	0.022856	0.045966	0.034385	0.007359
Zm00001d016165_T008	0	0	0	0	0	0			Solyc10g009410.1.1	16.2374	8.76835	13.3239	7.58687	6.69747	13.1993			LOC_Os05g18650.1	30.8807	31.2999	35.8989	35.5586	36.3394	32.3629
Zm00001d041576_T002	29.2912	15.7619	7.98479	13.5947	9.52274	5.70828			Solyc05g006030.3.1	50.3432	56.3837	42.0462	30.2262	32.9997	27.8326			LOC_Os07g29640.1	22.2746	24.8464	27.0552	15.6192	20.8405	16.3216
Zm00001d032659_T017	0.124943	0	0.365056	0.278558	0	0			Solyc04g071560.4.1	43.8371	39.2665	40.785	29.9769	31.1493	35.5121			LOC_Os07g29640.2	20.7661	25.9958	19.9471	14.721	20.4231	19.8014
Zm00001d040051_T121	0	0	0	0	0	0			Solyc07g055350.4.1	0	0	0	0	0.03948	0			LOC_Os07g29640.3	3.40015	3.28323	3.86294	2.20599	2.23959	2.44797
Zm00001d027997_T002	0	0	0	0	0	0			Solyc09g059670.4.1	1.71226	1.01283	1.20716	1.3197	1.09603	0.903531			LOC_Os02g12040.1	1.47148	1.67558	1.51778	1.07387	1.31313	1.5286
Zm00001d048345_T001	0.266388	0.175091	0.271293	0.370124	0.12629	0.449897			Solyc11g071910.2.1	52.561	56.3272	56.1025	60.8176	59.9005	63.0093			LOC_Os04g34010.1	0.162607	0.079901	0.149493	0.291952	0.714798	0.54048
Zm00001d013836_T008	1.11702	0	0.492127	0.678627	0.300195	0.745332			Solyc11g072820.3.1	9.09456	8.61667	8.1841	2.95082	6.32486	5.63433			LOC_Os08g37456.1	1.47315	2.41616	0	4.51201	0.179153	1.16031
Zm00001d030014_T002	0.190863	0.088207	0.076629	0.068042	0.07215	0.039272			Solyc04g056580.3.1	162.968	176.884	216.708	105.692	134.334	178.369			LOC_Os09g34010.1	8.81402	10.4954	9.73033	14.2228	12.0489	10.3806
Zm00001d023538_T002	43.9974	49.0445	65.0009	48.8586	55.4327	34.2297			Solyc03g078770.3.1	1.30008	1.20338	0.962353	0.696059	0.662835	1.06385			LOC_Os02g21850.1	0	0	0	0	0	0
Zm00001d001962_T006	0	0	0	0	0	0			Solyc05g052570.3.1	67.6495	153.838	201.78	65.0849	81.2688	119.363			LOC_Os04g58560.2	11.859	10.4195	8.42521	23.8667	18.4484	18.1608
Zm00001d047086_T001	0.505548	0.451386	0.234069	0.535319	0.731597	0.453707			Solyc02g081960.3.1	22.039	21.8799	26.8295	27.5024	26.4189	29.9905			LOC_Os03g46600.1	1.9929	1.27267	1.69776	6.61702	4.08714	3.40655
Zm00001d020719_T002	0	0	0	0	0	0			Solyc05g053270.1.1	20.225	15.9816	19.5351	19.9236	21.7337	20.2865			LOC_Os04g58560.1	15.2884	20.2944	20.3816	14.6844	21.0991	20.2537
Zm00001d004125_T157	0	0	0	0	0	0			Solyc09g065480.2.1	2.23293	2.24478	4.39283	0.95941	1.37416	3.13533			LOC_Os03g64140.1	20.4491	26.5098	23.4066	23.2896	19.9374	20.6032
Zm00001d045383_T008	0	0	0	0	0	0			Solyc01g110970.3.1	4.12819	2.37991	2.73422	1.75554	2.03394	2.08204			LOC_Os01g54700.1	5.5295	5.43201	6.81401	10.2728	8.06743	6.0284
Zm00001d015086_T013	0.159772	1.44312	0.804145	0.129003	0.161128	0.320137			Solyc12g005590.2.1	13.0252	12.5439	8.42443	18.3079	14.1587	12.3764			LOC_Os02g24576.1	0.998961	1.09467	1.39014	1.03314	0.47423	0.792271
Zm00001d027971_T003	1.62022	0.697271	0.487859	0.455566	0.425008	0.534212			Solyc05g150145.1.1	1.91666	0.391146	1.32907	1.83403	1.41828	2.04137			LOC_Os02g09910.1	1.11008	0.410801	1.16799	1.62093	1.42794	1.20922
Zm00001d027826_T003	2.86355	0.618742	1.15709	1.70865	1.22559	5.70202			Solyc10g052590.1.1	0	0	0	0	0	0			LOC_Os06g31750.1	0	0	0	0	0	0
Zm00001d036609_T023	0.471346	0.315949	0.474212	4.13906	0.287585	5.04231			Solyc12g008800.3.1	82.1406	74.0714	117.233	13.4853	42.3902	58.3932			LOC_Os02g07420.1	19.6691	15.8565	18.8981	32.5667	32.8592	37.4921
Zm00001d019087_T010	0.462534	0.87054	0.432863	0.714958	0.383431	1.02699			Solyc12g035194.1.1	0	0	0	0	0	0			LOC_Os08g17710.1	0	0	0	0	0	0
Zm00001d025830_T002	0.069402	0.023132	0.019915	0.06232	0.1711	0.046547			Solyc09g089830.4.1	0	0	0	0	0	0			LOC_Os02g05510.3	1.48171	1.45928	2.7232	7.74291	7.73377	9.22676
Zm00001d002422_T002	0	0	0	0	0	0			Solyc04g078420.1.1	196.864	238.255	85.5165	185.758	172.515	174.324			LOC_Os03g32790.3	0	0.007729	0.046366	0.009953	0	0.008467
Zm00001d030659_T005	0	0	0	0	0	0			Solyc01g098390.3.1	53.0828	50.6061	56.0821	51.7444	55.0846	63.7075			LOC_Os02g05510.1	28.9614	29.9391	29.7308	69.9114	74.895	85.3766
Zm00001d016433_T001	0	0	0	0	0	0			Solyc02g069510.1.1	12.9319	8.18238	6.10006	5.06189	13.934	7.74881			LOC_Os03g16860.1	325.516	322.935	353.118	170.281	163.419	127.806
Zm00001d025869_T006	0.132006	0	0	0	0	0			Solyc01g107240.4.1	5.3001	5.58568	3.86658	8.54747	8.89812	6.72215			LOC_Os05g28340.1	0.327323	0.471391	0.513459	0.0431	0.147885	0.078137
Zm00001d012697_T001	0	0	0	0	0	0			Solyc03g150158.1.1	0.400754	0	0.383703	0.409709	0	0			LOC_Os01g42470.2	0	0	0	1.38681	0	0
Zm00001d042898_T001	0	0.262608	0.207883	0.397496	0.28224	8.71645			Solyc01g099480.4.1	0.911435	1.54036	1.45397	2.334	2.22817	2.43102			LOC_Os04g03760.1	0	0	0	0	0	0
Zm00001d017883_T013	0	0	0	0	0	0			Solyc01g087200.3.1	9.36194	10.4731	11.6069	9.43317	12.4054	14.5788			LOC_Os01g42470.1	7.68256	9.05476	8.6312	11.8433	13.0423	12.4564
Zm00001d011646_T002	1.3884	0.175233	0.081704	0	0.795536	0.007757			Solyc01g094270.3.1	2.88654	3.28863	3.38032	5.45949	4.50388	12.965			LOC_Os01g04830.1	0	0	0.00247	0.108066	0	0
Zm00001d038302_T028	0	0	0	0	0	0			Solyc01g094860.4.1	12.2529	13.7749	11.8599	13.1014	12.4333	13.7418			LOC_Os10g42550.1	16.0645	17.7715	18.0196	11.4512	11.2976	7.19156
Zm00001d054076_T026	0	0	0	0	0	0			Solyc10g150101.1.1	0	0.053781	0.115256	0.175093	0	0.261758			LOC_Os05g48380.1	30.4564	32.6139	31.5209	45.2602	51.3269	50.5692
Zm00001d046047_T004	0	0	0	0	0	0			Solyc08g065980.3.1	28.9383	30.1519	30.5833	34.3076	35.6792	39.1263			LOC_Os01g37530.1	0	0	0	0	0	0
Zm00001d044738_T001	0	0	0	0	0	0			Solyc09g014470.2.1	0	0	0	0	0	0			LOC_Os08g20090.2	5.82638	7.01522	8.20477	14.3451	12.8419	14.5896
Zm00001d019265_T002	0	0	0	0	0	0			Solyc09g082780.3.1	37.2804	40.2219	44.5535	37.7203	48.4388	49.752			LOC_Os04g37640.1	0	0.033402	0.131565	0	0.03695	0.114733
Zm00001d014425_T009	2.4281	2.62724	0.1673	1.00207	1.28579	1.70505			Solyc09g010360.3.1	6.3881	5.83527	7.46431	4.65201	5.16484	5.20516			LOC_Os01g21870.1	0	0	0	0	0	0.408692
Zm00001d010556_T013	0.265156	0.171698	0	0.467792	0.911867	3.98376			Solyc09g015450.3.1	1.10872	0.714356	0.584375	10.2308	10.1937	3.30659			LOC_Os05g03884.1	0	0.09775	0	0.123025	0	0.093411
Zm00001d052826_T001	0.095559	0.224728	0	0	0	0			Solyc05g009980.4.1	179.922	168.966	190.034	266.536	247.11	253.802			LOC_Os04g59040.2	0	0	0	0	12.1349	0
Zm00001d017620_T002	0.428063	0.638498	0.579422	1.6178	1.04921	1.17477			Solyc04g040145.1.1	0	0	0	0	0	0			LOC_Os04g59040.3	1.53026	3.53991	0	3.80026	4.83855	4.72629
Zm00001d046282_T001	0	0	0	0	0	0			Solyc01g079470.4.1	102.474	105.715	127.718	19.2724	49.1442	81.8563			LOC_Os08g08230.1	0.364316	1.03616	0.536368	1.46722	1.60558	1.91097
Zm00001d039417_T034	0	0	0	0	0	0			Solyc08g075350.3.1	0.443055	0.196072	0.206282	0.357394	0.278562	0.208683			LOC_Os04g59040.1	46.1036	52.9391	57.6863	68.9395	59.5332	72.4158
Zm00001d018929_T006	0.338691	0.62602	0.49852	2.11448	0.298591	0.048785			Solyc06g068605.1.1	1.08546	1.4878	1.02855	1.70457	1.65377	1.29278			LOC_Os01g07470.1	0	0	0	0	0	0
Zm00001d037175_T005	0	0	0	0	0	0			Solyc12g098540.2.1	0	0	0	0	0	0			LOC_Os12g37570.2	2.33789	4.06135	2.22253	2.85169	3.81706	5.94158
Zm00001d047078_T006	0	0	0	0	3.00607	2.42958			Solyc02g030620.1.1	0	0	0	0	0	0			LOC_Os12g37570.1	51.7149	55.1028	58.6224	34.4906	36.8669	32.9292
Zm00001d024194_T018	0	0	0	0	0	0			Solyc05g015710.3.1	72.0943	66.5992	67.933	71.6687	63.878	58.0166			LOC_Os12g08450.1	0	0	0	0	0	0
Zm00001d000226_T005	0	0	0	0	0	0			Solyc07g062060.3.1	138.001	143.653	154.102	128.802	127.951	129.412			LOC_Os04g58000.1	0	0.058304	0.058644	0	0.067451	0
Zm00001d032830_T006	96.9303	55.427	72.6045	39.8825	44.9772	35.8739			Solyc04g009330.4.1	5.19145	4.27853	5.20834	5.34936	7.68602	5.41086			LOC_Os01g42950.1	25.6801	37.8763	37.7526	42.1427	40.6577	41.066
Zm00001d007095_T011	0.005482	0.007473	0.011266	0.011177	0.021721	0.179917			Solyc03g006010.3.1	0.778412	0.59045	0.182053	0.272733	0.796314	0.342408			LOC_Os01g24360.1	0	0	0	0	0	0
Zm00001d027788_T018	0	0	0	0	0	0			Solyc01g107440.2.1	4.00345	4.1791	5.34758	7.94407	4.47392	5.30427			LOC_Os01g68820.1	0	0	0	5.74528	4.94885	0.107553
Zm00001d003267_T036	0.016168	0	0.006371	0.004748	0.012856	1.14666			Solyc06g068590.4.1	0.29678	0.220954	0.33609	0.63477	0.440709	0.279508			LOC_Os10g16570.1	0	0	0	0	0	0
Zm00001d041716_T004	0.423705	0.131818	0	0.316232	0	0			Solyc06g048610.3.1	35.0999	31.1614	29.6807	54.6701	47.5721	39.8579			LOC_Os04g46240.1	0	0	0	0	0	0
Zm00001d040234_T001	0	0	0	0	0	0			Solyc03g082490.4.1	72.5424	72.8178	82.6008	97.8212	94.6582	96.7114			LOC_Os11g06890.1	135.929	149.641	171.96	469.861	499.66	523.312
Zm00001d033364_T073	0.018105	0	0.223171	0.029863	0.019671	0.043549			Solyc04g011790.1.1	0	0	0	0	0	0			LOC_Os06g07932.2	15.6864	11.3493	18.2671	21.3899	17.2276	18.2429
Zm00001d021806_T053	0	0	0	0	0	0			Solyc01g108290.3.1	28.423	26.2403	25.4186	32.8036	30.2016	28.3617			LOC_Os01g42950.3	0.198054	0.017023	0.019951	0.141626	0.055369	0.032175
Zm00001d005127_T019	0	0	2.37133	0	0	0			Solyc05g007500.4.1	34.594	31.9094	47.5568	23.1127	22.7163	30.2262			LOC_Os05g23320.2	3.70854	5.66939	6.26806	51.1447	49.0256	51.9727
Zm00001d052564_T001	1.97932	0.541427	1.95462	1.23473	0.691306	0.769906			Solyc02g078230.2.1	14.9977	17.5389	15.9558	10.8236	13.1116	13.7365			ChrSy.fgenesh.mRNA.26	0	0	0	0	0.096795	0
Zm00001d001866_T010	0	1.39095	1.64669	1.95932	0.947573	0			Solyc12g008450.2.1	5.65156	5.88457	5.8027	7.00457	7.57875	6.92363			LOC_Os01g36840.1	27.0934	32.5642	31.2784	49.7082	54.3276	49.9316
Zm00001d002817_T005	0.008172	0.160426	0	0.327381	0	0.476236			Solyc03g123570.3.1	12.5414	17.924	14.2357	14.1236	11.3153	14.6853			LOC_Os01g36840.2	0	0	0	0	0	0
Zm00001d012751_T013	0	0	0	0	0	0			Solyc02g031985.1.1	0.65072	0.390004	0.688157	0.937733	0.377342	0.440472			LOC_Os01g36840.3	0.206887	0.111675	0.112934	0.104675	0.190606	0.144531
Zm00001d007605_T002	0	0	0	0	0	0			Solyc01g020495.1.1	0.62469	0.699099	0.533686	0.543399	0.70479	0.660836			ChrSy.fgenesh.mRNA.22	0	0	0	0.007912	0	0
Zm00001d013989_T034	0	0	0	0	0	0			Solyc05g056300.4.1	330.056	404.007	456.976	102.383	166.865	250.015			ChrSy.fgenesh.mRNA.23	0.043509	0.051411	0.049412	0.075932	0.092909	0.083279
Zm00001d005794_T021	2.10202	0	0	0	0	0			Solyc05g050870.4.1	0	0	0	0	0	0			ChrSy.fgenesh.mRNA.20	0	0	0	0	0	0
Zm00001d033037_T058	0.128256	0.094672	0.117049	0.073625	0.010386	0			Solyc09g064730.3.1	0.096795	0	0	0	0	0			ChrSy.fgenesh.mRNA.21	0	0	0	0	0	0
Zm00001d012199_T008	1.46404	1.31211	1.48062	1.31111	1.32226	2.23703			Solyc10g017650.3.1	0	0	0	0	0	0			LOC_Os12g19370.1	5.78039	7.7969	6.79393	7.17616	6.77784	7.14368
Zm00001d039957_T001	0	0	0	0	0	0			Solyc08g006210.3.1	0.494425	0.258494	0.313371	0.591778	0.542789	0.214005			LOC_Os10g09920.1	0	0	0	0	0	0
Zm00001d037846_T007	2.44533	1.3152	2.68076	2.92966	2.06704	4.16698			Solyc02g087490.3.1	0.125911	0	0	0	0.164353	0.119604			ChrSy.fgenesh.mRNA.28	3.37125	2.88404	3.55458	31.9498	16.0899	22.1191
Zm00001d049734_T023	0.104609	0.139653	0.008808	0.066079	0.06056	0.017862			Solyc06g008250.3.1	11.1651	10.8702	7.81763	10.7702	9.35242	9.95478			LOC_Os03g04830.1	0.889115	1.13509	0.71149	0.387542	0.721778	1.19521
Zm00001d043370_T001	1.07004	0.618216	0.176306	0.897146	0.110788	0.341473			Solyc03g051650.1.1	0	0	0	0	0	0			LOC_Os01g64370.1	39.532	38.9294	38.0025	38.0392	42.3903	47.6945
Zm00001d017384_T011	5.57813	3.44798	3.93401	0.623152	2.92204	7.45793			Solyc11g008600.1.1	0.260337	1.68702	0.841692	1.86174	1.24369	1.45238			LOC_Os09g04400.1	0	0	0	0	0	0
Zm00001d025739_T023	10.517	6.27674	0.35666	1.36942	2.85062	1.73911			Solyc01g100780.3.1	7.94181	7.45116	6.40597	5.99244	5.25811	5.95266			LOC_Os12g27490.1	0	0	0	0	0	0.014455
Zm00001d036428_T001	0	0	0	0	0	0			Solyc01g068550.2.1	0	0.068888	0.074228	0.346888	0.138434	0			LOC_Os11g11460.1	0	0	0	0	0	0
Zm00001d026030_T013	0	0	0	0	0	0			Solyc12g150109.1.1	0	0	0	0	0	0			LOC_Os10g03120.1	0	0	0	0	0	0
Zm00001d021236_T002	0.278747	0.665773	0.145418	0.975262	0.786461	1.9196			Solyc04g009660.2.1	1.86698	2.17776	2.27591	0.53765	2.30922	2.17936			LOC_Os07g13830.1	0.055309	0.103604	0.044501	1.08631	1.05547	1.32787
Zm00001d049938_T009	0	0	0	0	0	0			Solyc04g063415.1.1	0	0	0	0	0	0			LOC_Os01g71620.1	36.1127	42.6427	35.6818	12.7769	12.9282	11.6705
Zm00001d014900_T030	0.849561	0.109165	1.27344	0.432614	0	0.219959			Solyc01g014060.3.1	0	0	0	0	0.128606	0			LOC_Os03g19930.3	8.93694	4.58073	8.35987	8.01616	5.67568	1.43552
Zm00001d053969_T003	1.61862	1.40731	1.08303	1.60304	1.34684	1.31401			Solyc09g092460.4.1	10.6853	14.1214	10.0702	8.58947	9.38602	9.31325			LOC_Os03g19930.2	7.67081	4.76718	4.04141	5.94547	3.78071	2.13476
Zm00001d040364_T001	1.07075	1.0656	2.0455	3.9955	1.4562	28.0111			Solyc10g052540.1.1	2.6822	2.45422	4.39065	0.256582	0.843363	1.71798			LOC_Os03g19930.4	2.99244	1.43094	1.35005	1.54039	3.9819	0.845532
Zm00001d034337_T001	0.032148	0	0	0.040646	0	0.046041			Solyc04g080360.4.1	32.2831	32.4848	32.7263	20.6989	28.7193	35.1407			LOC_Os03g57145.1	29.1121	27.8724	31.548	32.4023	43.9541	38.3381
Zm00001d045182_T009	2.3058	0	2.01768	3.0493	2.34842	2.37546			Solyc10g018420.3.1	0	0	0	0	0	0			LOC_Os06g08600.1	0.224834	0	0	0.437145	0	0.107489
Zm00001d049457_T058	0.429405	0.605716	0.051171	0.767681	0.69433	0.285211			Solyc12g013720.1.1	0.500191	0.564641	0.366178	0	0.294251	0.192097			LOC_Os01g49290.1	49.5993	51.8786	66.7541	121.179	103.865	78.2883
Zm00001d002239_T158	0.171753	0.08489	0.077895	0.129028	0.1792	8.56682			Solyc02g082660.3.1	11.2156	8.89514	9.56872	11.9869	10.8921	10.7217			LOC_Os02g43330.1	3.86315	3.79237	4.02094	153.526	220.393	260.804
Zm00001d025353_T010	0	0	0	0.505124	0	0			Solyc12g042260.3.1	0	0	0	0	0	0			LOC_Os06g46149.1	45.1583	33.9676	62.1629	22.6703	16.1641	12.4416
Zm00001d053662_T014	0	0	0	0	0	0			Solyc03g120000.3.1	20.9591	18.0133	20.2269	22.6214	19.2548	18.6546			LOC_Os06g46149.2	8.91644	6.77684	13.3705	11.5415	2.926	3.08412
Zm00001d014568_T029	0.316989	0.404218	0.306688	0.338722	0.531823	0.422211			Solyc03g078820.2.1	0	0	0	0	0	0			LOC_Os05g04450.1	0	0	0	0	0	0
Zm00001d014258_T008	0	0	0.049657	0.055956	0.011474	0.267645			Solyc03g097690.3.1	3.0098	2.52706	2.17322	3.5729	4.2991	3.13493			LOC_Os03g02350.1	0.014103	0.018442	0.009978	0.022142	0.034568	0.007035
Zm00001d001848_T016	0.598475	1.09459	0.559665	0.872798	2.35336	1.28803			Solyc09g075770.3.1	2.42923	2.30146	1.52823	11.9304	8.238	2.84804			LOC_Os05g20954.1	0	0	0	0	0	0
Zm00001d034758_T003	0	0.001281	0	0.003265	0.001067	0			Solyc03g078670.3.1	0	0	0	0	0	0			LOC_Os10g19331.1	0	0.094871	0.216528	0.057969	0.149465	0.055511
Zm00001d040051_T052	0	0	0	0	0	0			Solyc01g097040.4.1	16.7064	18.3481	17.7466	10.9399	13.6321	16.3311			LOC_Os07g38170.1	116.015	116.608	137.029	224.988	238.091	240.696
Zm00001d043979_T002	0	0	0	0	0	0			Solyc09g009270.2.1	10.1729	7.96059	7.5363	8.8968	9.23353	9.74943			LOC_Os01g43890.1	0.856748	1.38316	1.29723	1.46101	1.0415	0.866157
Zm00001d030465_T001	0.050849	0	0	0	0	0			Solyc10g080750.3.1	0	0	0	0	0	0			LOC_Os11g29330.1	0	0	0	0	0	0
Zm00001d048301_T001	1.80807	2.53641	2.38437	3.0897	1.75257	3.74679			Solyc01g010720.4.1	0	0	0	0	0	0			LOC_Os05g20954.3	0	0	0	0	0	0
Zm00001d002316_T004	1.6017	0	0	0	0.793535	0			Solyc07g047990.1.1	0	0	0	0.274576	0.48404	0.253269			LOC_Os06g09890.6	8.93959	14.3964	10.7287	13.7868	21.6401	13.6276
Zm00001d007446_T008	0	0	0	0	0	0			Solyc10g080540.2.1	2.87115	2.87971	2.18992	2.64133	4.71884	3.41475			LOC_Os08g43400.4	0	1.09817	0	0.415116	1.42587	1.523
Zm00001d051075_T001	0	0	0	0	0	0			Solyc09g074750.3.1	12.2886	10.2689	7.70924	17.4666	16.002	12.2298			LOC_Os06g09890.4	3.89768	0	0	13.031	7.1793	7.01486
Zm00001d003217_T001	0.022183	0	0.129199	0	0	0.06554			Solyc05g015580.1.1	0	0	0	0	0	0			LOC_Os06g09890.5	95.2956	116.53	113.853	109.608	127.714	132.901
Zm00001d009683_T010	0.28582	0.280866	0.394916	0	0.475549	0.900873			Solyc01g006800.4.1	74.7188	78.3351	74.6523	97.3459	85.554	86.5841			LOC_Os06g09890.2	66.8972	66.142	67.6447	75.1962	84.3453	99.1822
Zm00001d004737_T010	1.67783	0	0	0	1.86347	0			Solyc03g013160.4.1	7.26522	8.39525	4.3439	6.64531	6.75649	19.4432			LOC_Os06g09890.3	13.653	21.6985	16.1315	11.5403	20.2871	10.5679
Zm00001d047350_T002	0.527294	0.588551	0.824467	0.546549	0.700584	0.185284			Solyc02g068370.3.1	39.4673	35.4536	43.0134	44.7016	35.8188	35.2028			LOC_Os04g31520.1	0.103592	0	0.201779	0	0	0
Zm00001d035537_T001	0	0	0	0	0	0			Solyc02g084410.3.1	134.265	114.449	146.914	29.955	46.0303	44.3788			LOC_Os05g08850.1	0.765196	1.18426	0.995319	0.675606	0.728684	0.619455
Zm00001d019990_T001	8.89815	10.3496	8.81103	7.37496	8.40643	8.13925			Solyc01g106055.1.1	7.09574	5.81823	5.05414	6.20477	7.1634	5.02829			LOC_Os07g41320.1	1.47689	3.66023	1.65626	11.9057	7.09781	2.79372
Zm00001d050747_T003	0.062805	0	0.020749	0.169377	0.069723	0.063464			Solyc11g033288.1.1	91.2864	78.4969	56.5599	109.594	94.8021	80.143			LOC_Os03g07810.1	0.063082	0.049887	0	0	0	0.043879
Zm00001d052624_T007	0.311372	0.323336	0.881546	0.510054	0.039877	0.232378			Solyc06g076780.3.1	30.3777	36.2161	28.1196	51.1034	45.0323	38.943			LOC_Os08g34780.1	0.198969	0.480956	0.522683	0.831315	0.806023	0.64101
Zm00001d001923_T017	8.92592	7.63066	8.1367	12.4652	0	0			Solyc12g020120.2.1	5.40118	3.55343	4.16565	3.42917	4.69614	2.91336			LOC_Os01g55440.1	0.058337	0.057861	0.089948	0	0.109774	0.063605
Zm00001d008422_T005	0.049301	0	0.112495	0	0.164466	0			Solyc12g010830.2.1	30.815	30.5404	29.3031	43.895	36.2599	31.7146			LOC_Os11g22000.1	0	0	0	0	0	0
Zm00001d009411_T004	0	0	0	0	0	0			Solyc05g023760.3.1	13.1137	9.63808	11.1776	7.04425	10.6164	9.53282			LOC_Os12g05740.1	0.26144	0.414368	0.32176	0.297244	0.694894	0.399968
Zm00001d014731_T013	0	0	0	0	0	0			Solyc06g082060.3.1	7.44689	6.83525	7.54393	7.27045	5.89065	11.0856			LOC_Os08g05720.1	0	0	0	0	0	0
Zm00001d029934_T001	0.526735	0.166693	0.046299	0.149631	0.310659	0.452052			Solyc01g090040.3.1	2.48556	2.61269	2.2398	2.90246	3.49902	3.32024			LOC_Os05g45560.1	0	0	0	0	0	0
Zm00001d032455_T002	0.836509	0.232304	0.139855	1.48216	0.971038	0.563142			Solyc09g061420.3.1	17.3575	19.8945	22.6143	9.56815	12.3907	15.8073			LOC_Os01g34100.1	0	0	0	0	0	0
Zm00001d025353_T013	0	0	0	0.05209	0.045814	0.023808			Solyc10g054030.2.1	37.2084	38.1075	31.2503	41.3294	36.9817	40.3367			LOC_Os09g02990.1	0	0	0.045896	0.020474	0	0
Zm00001d036941_T001	0.352652	0.555637	0.361911	0.411238	0.476157	1.19261			Solyc03g019690.1.1	0	0	0	0	0	0			LOC_Os11g37990.1	96.2974	106.406	113.077	85.6	69.4188	63.7618
Zm00001d012602_T001	0	0.475531	2.34953	0.096389	0	4.52551			Solyc10g051360.1.1	0	0	0	0	0	0			LOC_Os12g34154.1	0	0.073843	0.10337	0.186383	0.125041	0.07893
Zm00001d042143_T001	0.054576	0.060804	0.231881	0.496105	0.393131	2.73826			Solyc06g060290.4.1	64.2176	61.4694	57.8866	93.5491	91.5999	78.6297			LOC_Os07g04250.1	0	0	0	0	0	0
Zm00001d018527_T009	0.253504	0.425982	2.13013	1.1128	0.381365	0.45389			Solyc08g150137.1.1	1.52581	1.4878	1.60509	1.74896	1.87864	1.96248			LOC_Os12g19850.1	0	0	0	0	0	0
Zm00001d051800_T001	5.81236	3.41161	4.53326	3.21715	4.29589	0.083339			Solyc01g112100.3.1	80.8657	64.3077	76.0896	127.711	122.56	109.256			LOC_Os07g05950.1	12.5161	9.65402	8.48207	24.0181	22.5629	21.0658
Zm00001d029792_T001	0	0	0	0	0	0			Solyc03g082590.4.1	31.1631	30.7477	30.8423	42.5157	42.3831	47.4945			LOC_Os01g55450.1	10.8803	12.6063	12.0068	5.57611	5.83664	5.0163
Zm00001d024998_T148	0	0	0	0	0	0			Solyc08g044333.1.1	0	0	0.038095	0	0	0			LOC_Os08g13390.1	16.2425	15.0176	14.9466	16.9845	17.2485	17.3495
Zm00001d008570_T001	1.46234	0.410467	0.861821	5.66146	2.39257	22.2301			Solyc03g071590.3.1	50.1578	48.9419	62.9087	33.8424	43.0254	66.5049			LOC_Os12g44170.1	24.7613	27.9064	30.7405	60.9017	59.4991	54.1349
Zm00001d052813_T001	0.326552	0.158921	0.30722	0.212805	0.160384	0.094944			Solyc12g010200.2.1	1.35675	0.577614	0.329798	1.07195	0.633146	0.740425			LOC_Os03g20540.1	0	0	0.221681	0	0	0
Zm00001d048876_T031	0	0	0	0	0	0			Solyc10g055190.1.1	0	0	0	0	0	0			LOC_Os07g10180.1	0	0	0	0	0	0
Zm00001d028199_T003	0.001712	0.15559	0.402089	0.084587	0.034382	0.137547			Solyc01g112020.3.1	34.015	28.5148	27.7346	55.2232	46.0855	39.4638			LOC_Os07g48210.1	0	0	0	0	0	0
Zm00001d043609_T001	57.8117	23.2012	35.0208	41.9551	61.2313	42.1809			Solyc07g023980.1.1	0	0	0	0	0	0			LOC_Os08g35190.2	107.275	115.394	116.133	134.813	124.056	117.552
Zm00001d011776_T011	1.51399	1.77443	1.64644	1.63777	1.73517	2.69315			Solyc05g026380.3.1	12.365	11.0371	9.99252	10.6744	11.0474	9.75962			LOC_Os05g46920.1	12.84	14.0885	13.8604	12.2921	11.3546	9.54759
Zm00001d006214_T010	0	0	0	0	0	0			Solyc03g032150.3.1	51.9037	56.8224	56.61	71.4342	59.3714	58.0037			LOC_Os08g35190.1	68.1646	58.6946	89.2789	88.8833	95.8954	68.8884
Zm00001d034385_T010	0	0	0	0	4.76638	3.77869			Solyc09g083310.3.1	0	0	0	0.122003	0.058866	0			LOC_Os11g28810.1	0	0	0	0	0	0
Zm00001d026088_T002	0.027859	0.03971	0	0	0.027985	0			Solyc11g039840.2.1	433.983	385.448	361.096	605.081	516.315	442.283			LOC_Os05g13640.1	0	0	0	0	0	0
Zm00001d021799_T012	4.38432	3.78636	1.38058	2.52795	5.39261	5.64488			Solyc12g044390.3.1	2.15072	4.03969	2.86594	4.0481	4.56671	5.7799			LOC_Os02g30390.1	0	0	0	0	0	0
Zm00001d047498_T008	10.6118	11.1676	17.4687	5.9352	5.33449	0.61036			Solyc06g005590.4.1	18.8766	12.8527	15.6152	10.6273	13.634	19.3483			LOC_Os05g25920.1	4.38385	3.65532	9.72654	23.7122	51.4932	61.2255
Zm00001d010578_T004	0.029365	0	0	0	0	0			Solyc05g051530.4.1	12.6584	14.2856	4.9452	3.09231	6.38698	10.7313			LOC_Os03g04050.1	20.0132	28.271	25.4829	54.7406	78.8328	85.4354
Zm00001d034457_T002	3.42911	0.322477	4.04678	2.59908	2.17008	2.90574			Solyc04g008710.4.1	107.688	84.6665	96.0238	104.181	99.6145	86.7022			LOC_Os07g44610.2	29.9896	43.3941	18.0527	60.7422	85.7884	54.4092
Zm00001d007407_T024	0	0	0	0	0	0			Solyc01g104580.3.1	30.6551	18.1138	21.7646	8.76265	13.8385	21.0562			LOC_Os07g44610.3	10.7213	16.8576	31.2679	78.4235	93.1554	63.1762
Zm00001d047434_T005	5.23006	2.73775	3.57699	2.0498	3.8813	1.48451			Solyc01g097780.1.1	0	0	0	0	0	0			LOC_Os04g47770.1	45.3907	42.8864	53.9877	20.0157	11.7417	8.06167
Zm00001d012882_T003	5.11136	3.23754	2.02506	1.82037	1.33794	6.23926			Solyc07g021360.1.1	0	0	0	0	0	0			LOC_Os07g44610.1	67.9334	33.7694	82.536	80.7546	96.1979	220.285
Zm00001d027259_T008	0	0.002769	0	0	0	0			Solyc03g123710.3.1	39.4527	27.1311	17.2109	41.8285	35.5685	31.8421			LOC_Os11g08410.1	0	0	0	0	0	0
Zm00001d042520_T005	1.44493	1.85167	1.39496	1.89511	0.826837	1.76046			Solyc09g037050.2.1	0	0	0	0	0	0			LOC_Os07g44610.4	13.7299	3.57485	11.8652	6.2379	8.5351	23.8992
Zm00001d017780_T002	0.89232	0.503155	0.496437	16.8101	12.8545	9.82482			Solyc01g079330.3.1	22.124	23.4445	23.1208	26.2785	24.86	28.4461			LOC_Os06g13180.1	5.85036	4.93909	5.56959	4.66902	2.13015	0.993982
Zm00001d053997_T002	0	0	0	0	0	0.109728			Solyc09g007500.3.1	76.7173	58.1367	58.7486	81.5109	64.034	65.0606			LOC_Os02g54540.1	0.193084	0	0	0	0	0
Zm00001d017832_T002	0.554511	0	0	0	0	0			Solyc08g068060.3.1	20.6049	14.9856	16.937	19.5722	18.3164	18.6536			LOC_Os07g32170.2	0	0.196068	0.011223	0	0	0
Zm00001d011779_T014	0.311228	0.222848	0.16612	0.033181	0.623157	0.48077			Solyc06g064730.1.1	0	0	0	0	0	0			LOC_Os10g13800.2	50.761	46.6495	50.74	32.9356	29.9105	36.8362
Zm00001d028903_T001	28.4304	13.0526	21.6422	37.2902	31.6422	27.3118			Solyc01g008820.3.1	59.3988	60.636	55.8366	65.7918	59.1064	51.4262			LOC_Os10g13800.1	2.5777	3.72723	2.02062	6.71516	6.75974	6.4514
Zm00001d035050_T014	1.16542	0.182644	0.064895	0.754174	0.290237	0.079705			Solyc08g036550.1.1	0	0	0	0	0	0			LOC_Os07g32170.1	5.28061	5.08132	3.88777	2.19879	1.07686	1.07373
Zm00001d050726_T005	0.048849	0.09914	0	0.027328	0	0.09678			Solyc09g009733.1.1	0	0	0	0	0	0			LOC_Os03g52360.1	0	0	0	0	0	0
Zm00001d013318_T015	0	0	0	0	0	0			Solyc05g054060.3.1	0.678976	0.595482	0.457291	0.539489	0.440971	0.244318			LOC_Os05g28850.1	0	0	0	0	0	0
Zm00001d012672_T005	40.556	17.4875	30.2237	26.8834	27.5499	19.1689			Solyc06g008150.3.1	11.4837	11.1227	11.9466	16.2147	16.0842	13.0095			LOC_Os07g39720.1	3.21928	1.68209	5.38835	20.244	4.19154	2.20766
Zm00001d009004_T004	0	0	0	0	0	0			Solyc02g030100.4.1	2.42331	2.74975	2.90991	3.60176	4.06282	4.02471			LOC_Os12g09700.1	0.232447	0.247074	0.175666	0.339651	0	0.068365
Zm00001d006293_T011	2.7939	1.71054	0.419939	0.32658	0.437338	0			Solyc01g057390.2.1	0	0	0	0	0	0			LOC_Os04g41270.1	0	0	0	0	0	0
Zm00001d049598_T003	0	0	0	0	0	0			Solyc12g011090.3.1	4.80631	3.85165	3.74568	0.724221	0.86898	2.97816			LOC_Os09g38239.1	3.47364	2.00259	0.593744	0.699464	0.241308	0.295309
Zm00001d033068_T001	55.0289	17.7307	33.4987	26.9641	25.4759	7.99002			Solyc02g072060.3.1	0	0	0	0	0	0			LOC_Os05g23330.1	0	0	0	0	0	0.097219
Zm00001d045551_T037	0	0	0	0	0	0			Solyc11g010180.2.1	32.0966	26.6696	23.0244	29.9142	29.3223	29.0542			LOC_Os09g32984.1	3.76408	1.27101	3.19599	3.02266	3.80044	1.17861
Zm00001d033553_T073	0	0	0.401279	0	0	0			Solyc02g082690.3.1	7.95653	6.1909	5.26525	19.6564	13.4867	8.82454			LOC_Os05g12160.1	0	0	0	0	0	0
Zm00001d047560_T001	72.7421	42.4531	51.9503	56.3835	61.5616	26.7669			Solyc02g065330.1.1	0	0	0.041764	0.366598	0.117651	0.551124			LOC_Os02g39470.1	0	0	0	0	0	0
Zm00001d007653_T003	0	0	0	0	0	0			Solyc10g074920.2.1	13.9722	6.69208	6.71205	21.0917	20.0818	8.24066			LOC_Os04g59430.1	0.09601	0	0.110367	0.287612	0.154096	0.289163
Zm00001d040344_T001	50.1071	39.7865	48.5474	52.089	49.9416	44.1475			Solyc01g014910.2.1	0	0	0	0	0	0			LOC_Os02g46460.2	0.857448	3.85654	1.62489	0.169527	0.254798	0.394745
Zm00001d017776_T001	0	0	0	0	0	0			Solyc08g067460.1.1	1.25434	1.24311	0.921192	1.83163	1.23636	0.924365			LOC_Os12g04860.2	1.34402	0.99797	1.06429	0.904675	1.49908	0.920586
Zm00001d032703_T012	0	0	0	0	0	0			Solyc05g007840.3.1	7.83533	5.85897	6.70033	7.87898	8.06022	8.52607			LOC_Os12g04860.1	2.48236	2.28344	1.50104	1.64026	1.4503	1.8392
Zm00001d007688_T001	3.18027	2.07027	2.16483	1.98107	2.06033	1.61732			Solyc12g009780.1.1	8.43034	16.3681	8.34391	2.21804	3.49788	8.10119			LOC_Os02g46460.1	19.4606	36.4795	32.8177	5.90842	6.53516	5.6604
Zm00001d043418_T029	0	0	0	0	0	0			Solyc10g051180.1.1	0	0	0	0	0	0			LOC_Os11g09030.1	0.931249	1.43695	1.36057	0.376119	0.561967	0.417992
Zm00001d011604_T014	0.44251	0.187334	0.1956	0.157044	0.288722	0.312335			Solyc10g005190.1.1	0	0	0	0	0	0			LOC_Os04g35190.1	119.024	139.113	120.588	90.0224	92.9152	100.136
Zm00001d034498_T001	2.41844	1.28554	2.65766	1.3228	0.596996	2.96819			Solyc10g085480.2.1	234.073	217.706	219.055	271.719	218.95	210.257			LOC_Os03g61050.1	23.8227	30.0247	30.193	40.2472	38.124	36.0851
Zm00001d052112_T003	0	0	0	0	0	0			Solyc10g076280.3.1	1.15074	1.4676	1.7405	0.242142	0.624231	1.15734			LOC_Os01g01860.1	0.016489	0	0.046695	0.009583	0	0
Zm00001d007195_T005	0	0	0	0	0	0.009341			Solyc04g049220.3.1	0	0	0	0	0	0			LOC_Os11g12330.1	5.32171	7.58241	8.03884	11.4588	13.0886	10.0265
Zm00001d018341_T008	0.254154	0.148738	1.19756	0.327037	0.494558	1.33097			Solyc03g115640.3.1	13.8643	7.02865	7.94301	3.68858	4.81433	5.25474			LOC_Os01g13250.1	0	0	0.332591	0.604856	0	0
Zm00001d053197_T019	0	0	0	0	0	0			Solyc12g049130.1.1	0	0	0	0	0	0			LOC_Os11g09160.2	0	0	0	0	0	0
Zm00001d018355_T004	1.04763	0.55363	0.647746	0.244885	0.734006	0.498386			Solyc03g095440.1.1	0	0	0	0	0	0			LOC_Os01g66560.1	34.5952	39.608	39.7888	44.5177	43.1221	34.5646
Zm00001d018405_T002	7.5813	6.1485	9.97019	15.704	10.98	10.9852			Solyc10g086600.3.1	0.789025	0.230367	2.61587	0	0	0.305846			LOC_Os03g12010.3	6.584	8.798	8.63213	5.01306	4.82387	4.7838
Zm00001d013092_T001	34.6889	22.0308	25.4909	27.9521	30.8339	25.4549			Solyc06g065620.2.1	1.12426	0.453297	0.533447	1.08884	0.984082	1.09114			LOC_Os03g12010.2	6.28912	5.83045	7.13022	8.09134	8.54224	7.97215
Zm00001d003041_T001	15.0566	18.8467	11.112	10.8034	13.4844	16.5204			Solyc11g022600.2.1	9.71974	8.11001	8.97937	8.46001	9.50652	8.84077			LOC_Os03g12010.1	11.5144	13.6202	13.7168	12.015	13.4312	13.5569
Zm00001d039528_T001	7.78476	6.58718	6.97145	8.41166	9.44495	7.97815			Solyc02g081120.4.1	3.22185	3.32952	4.32572	0.764304	1.44861	1.51585			LOC_Os03g05680.1	9.46677	11.5127	13.3792	9.58154	8.07011	6.79365
Zm00001d015151_T001	0.109059	0.013703	0.003054	0.003332	0.168786	0.823808			Solyc08g016210.3.1	50.0978	66.5061	59.5558	35.9572	28.8083	35.4127			LOC_Os02g12360.1	20.6059	27.5897	25.9142	24.6081	27.9967	26.1077
Zm00001d005429_T014	0.001116	0	0.000345	0.003584	0.003017	0			Solyc04g078350.1.1	0.557688	0.950437	1.57702	0.434805	0.463848	2.0467			LOC_Os10g22410.2	0.167081	0.067137	0.07066	0.160627	0.165711	0.389136
Zm00001d018799_T003	18.9686	13.7466	14.0526	21.4073	20.8632	15.8336			Solyc02g078645.1.1	0	0	0	0	0	0			LOC_Os11g41490.1	0	0	0	0	0	0
Zm00001d002113_T009	0.050735	0.004459	0	0.080573	0.02102	0.000347			Solyc11g066000.1.1	6.95818	4.5837	4.37859	4.51099	6.83105	3.86425			LOC_Os03g17980.2	43.679	50.1371	63.7348	39.4031	42.2427	41.1083
Zm00001d047720_T002	0	0	0	0	0	0			Solyc11g030590.1.1	0	0	0	0	0	0			LOC_Os03g17980.1	0.064861	0.437341	0.195802	0.072965	0.121741	0.138892
Zm00001d041056_T001	11.7364	5.5062	8.85657	11.4217	16.9026	5.62627			Solyc01g068210.3.1	48.0287	47.3086	51.8971	52.8027	56.6311	58.5388			LOC_Os01g42860.1	3.53897	0	1.13006	3053.27	3375.73	4658.44
Zm00001d002933_T021	0	0	0	0	0	0			Solyc06g068760.3.1	109.274	103.895	114.225	81.6167	92.6669	99.7479			LOC_Os05g42230.1	20.7562	23.0256	25.88	107.916	115.892	94.2179
Zm00001d054104_T001	0	0.037876	0.883189	0.046582	1.42344	0			Solyc01g099250.3.1	0.392699	0.478582	1.08842	0.105814	0.300938	0.355004			LOC_Os10g02410.1	6.14467	5.62341	6.51461	2.80032	2.25485	3.82073
Zm00001d052666_T032	0	0	0	0	0	0			Solyc07g053750.1.1	0.13908	0.946941	0.177854	3.54714	2.73248	2.15501			LOC_Os01g63120.1	0	0	0	0	0.025408	0
Zm00001d029646_T091	0.065855	0.102568	0.084182	0.0989	0.119308	0.115126			Solyc03g005150.3.1	0.040887	0	0	0	0.044734	0			LOC_Os08g28214.1	1.86738	2.80838	4.22052	2.12043	3.10661	1.47053
Zm00001d042189_T004	4.25924	3.09752	5.02529	5.81049	4.94308	5.15536			Solyc06g063110.3.1	0.493391	0.227264	0.708607	0.493321	0.113483	0.499184			LOC_Os04g30660.1	0	0	0	0	0	0
Zm00001d003477_T001	48.326	57.885	52.8157	53.8329	67.6975	31.7692			Solyc03g114010.3.1	0.719749	0.488128	0.485018	0.923466	0.408924	0.632119			LOC_Os03g01280.1	0	0	0	0	0	0
Zm00001d040748_T037	0.068505	0.084215	0.099563	0.059941	0.089911	0.299173			Solyc02g005305.1.1	8.49569	6.44865	6.84545	7.10591	6.18812	5.77816			LOC_Os02g56070.1	0.71157	0.463477	0.308496	0.3027	0.15566	0.151324
Zm00001d043915_T006	0.137338	0.002793	0.004312	0.088758	0.006069	0.006375			Solyc07g053520.2.1	0.824875	0.649293	0.448415	1.15088	1.20383	0.953986			LOC_Os01g19460.1	0	0.077588	0.039308	0.073541	0	0
Zm00001d031316_T007	0	0	0	0	0	0			Solyc00g500178.1.1	0	0	0	0	0	0			LOC_Os04g42634.1	0	0	0	0	0	0
Zm00001d007522_T029	0	0	0	0	0	0			Solyc11g012360.2.1	141.576	129.155	68.2076	338.109	278.282	201.311			LOC_Os03g17790.1	2.03723	3.51356	9.32601	663.234	893.816	1209.05
Zm00001d047673_T002	0.044287	0	0.059401	0.052567	0	0			Solyc12g006830.2.1	56.3249	60.6201	64.3381	38.604	46.1885	52.9642			LOC_Os05g07040.1	13.8911	15.7521	18.899	32.4214	30.7305	27.6916
Zm00001d040805_T004	0	0	0	0	0	0			Solyc04g049750.3.1	0	0	0	0	0	0			LOC_Os04g49790.1	0	0	0	0	0	0
Zm00001d049165_T001	0.415431	0	0.028447	0	1.01554	0.156488			Solyc04g049770.4.1	47.9624	46.9456	51.9359	59.7155	56.8603	57.4768			LOC_Os02g20940.1	10.4364	10.417	9.70124	25.0297	22.7451	29.7965
Zm00001d012681_T010	11.9374	12.3117	12.1827	15.8552	15.4691	13.9261			Solyc05g055370.1.1	0	0	0	0	0	0			LOC_Os12g13980.1	0	0	0	0	0	0
Zm00001d015955_T005	0.147328	0.532948	0.362579	0.257387	0.919579	0			Solyc11g008340.3.1	29.6203	31.895	31.9551	29.7771	29.271	34.1503			LOC_Os02g20940.2	2.86372	5.54938	6.01109	12.0123	16.1303	12.7635
Zm00001d002662_T003	0	0	0	0	0	0			Solyc01g088220.2.1	0.077554	0.148598	0.067176	0.274444	0.099143	0.060937			LOC_Os04g14260.1	0.307442	0.536943	0.289749	0.035599	0.05491	0.056892
Zm00001d017459_T002	0.083477	0.741347	0.195755	0.658283	0	0			Solyc12g019180.2.1	0.098707	0.187321	0.113314	0.376978	0.127001	0.20482			LOC_Os06g33480.1	0.364812	0.458426	0.514377	0.823363	0.68159	0.286578
Zm00001d011309_T006	0	0	0	0.002382	0	0			Solyc04g015750.3.1	157.554	218.314	232.471	60.8042	98.9519	144.875			LOC_Os04g26080.1	0	0	0	0	0	0
Zm00001d051671_T005	0	0	0	0	0	0			Solyc02g088610.4.1	47.7453	44.1637	41.5101	95.3995	79.2435	69.958			LOC_Os08g31980.1	0.684812	0.500241	0.350334	2.06162	3.75108	3.232
Zm00001d048540_T008	0	0	0	0	0	0			Solyc10g006310.3.1	24.7503	25.2678	18.4952	21.7016	21.2984	18.5703			LOC_Os03g16410.1	0.267292	0.147592	0.17819	0.499175	0.897309	0.195685
Zm00001d026543_T007	0	0	0	0	0	0			Solyc11g045040.2.1	6.39891	5.15963	4.10804	9.88598	8.55754	6.10571			LOC_Os12g14340.1	0	0	0	0	0	0
Zm00001d020421_T001	0	0	0	0	0	0			Solyc06g062840.4.1	12.5014	10.22	10.027	10.4521	11.3249	9.69593			LOC_Os06g29330.1	0	0	0	0	0	0
Zm00001d024519_T007	3.37236	9.5457	3.70102	1.294	2.19068	0.664394			Solyc03g098170.3.1	27.6994	21.759	22.485	25.3067	30.4759	28.9417			LOC_Os09g08640.1	0.003415	0.009825	0	0.00564	0.00271	0.002264
Zm00001d031327_T025	1.0432	0.350985	0.259973	0.351204	0.166713	0.367009			Solyc04g010260.3.1	28.9186	28.9566	28.7146	37.3471	35.5463	37.7142			LOC_Os07g43020.1	36.8918	32.1913	43.6228	43.6263	35.9557	26.8575
Zm00001d036241_T001	0.041972	0.404525	1.50147	0.192288	0.079217	1.17833			Solyc09g074785.1.1	0	0	0	0	0	0			LOC_Os12g37070.1	0	0	0	0	0	0
Zm00001d051863_T001	0.159212	0	2.2324	0.053802	0	0.194204			Solyc05g006070.4.1	32.4306	29.6937	39.186	28.1123	27.5195	32.9951			LOC_Os07g06720.1	0	0	0	0	0	0
Zm00001d021351_T002	41.3426	41.2995	51.7371	29.2893	40.596	18.2655			Solyc08g045733.1.1	0.442492	0	0.106737	0.104446	0	0.203996			LOC_Os05g10700.1	0.029006	0	0	0	0	0
Zm00001d002275_T033	14.2222	8.3575	23.2968	10.3782	11.0287	12.9558			Solyc10g017720.1.1	0	0	0	0	0	0			LOC_Os11g38810.2	0	0	0	0	0	0.530054
Zm00001d048413_T001	0	0	0.036103	0	0	0			Solyc02g011680.4.1	0.509313	0.525551	0.682145	0.979337	0.74896	0.37437			LOC_Os12g01610.1	0	0	0	0	0	0
Zm00001d037751_T001	23.636	58.0176	32.6332	50.1924	25.5979	27.2424			Solyc06g048540.3.1	92.6081	90.4761	101.995	89.1504	85.6695	98.0434			LOC_Os09g03140.1	0.115056	0	0.105036	0.050726	0	0
Zm00001d003267_T006	1.06228	0.354704	0.340689	0.411634	0.388255	0.645588			Solyc03g082800.2.1	0	0	0	0	0	0			LOC_Os07g12720.1	4.66839	5.09202	5.22907	12.8054	11.5228	7.75934
Zm00001d050645_T004	0.757283	0.549319	1.92767	1.42786	2.11223	1.14512			Solyc02g071770.3.1	19.292	8.79695	9.11558	23.441	13.4628	9.98687			LOC_Os01g31590.1	0	0	0	0	0	0
Zm00001d006727_T011	0	0	0	0	0	0			Solyc09g010560.3.1	14.1508	14.8193	14.9089	17.237	16.7247	17.0947			LOC_Os11g43370.1	0	0	0	0	0	0
Zm00001d030533_T004	1.0386	0.82767	0.56274	0.656451	0.686725	0.90384			Solyc12g008730.3.1	128.678	102.02	104.776	175.555	146.281	120.594			LOC_Os04g18610.1	0	0	0	0	0	0
Zm00001d045597_T034	0.216301	0.207392	0	0.440823	0.494913	0.617305			Solyc01g098555.1.1	0	0	0.120324	0	0	0			LOC_Os05g14300.1	23.5806	28.2791	27.9075	39.0807	39.3531	38.7031
Zm00001d052801_T020	0	0	0	0	0	0			Solyc10g017880.2.1	34.5917	33.1535	31.4627	43.2767	41.8236	39.7366			LOC_Os09g09770.1	0	0	0	0	0	0
Zm00001d038755_T001	71.4551	49.6093	65.0769	60.3366	72.479	48.0175			Solyc05g051610.3.1	0	0	0	0	0	0			LOC_Os11g27010.1	0	0.029882	0	0	0	0
Zm00001d014947_T002	0	0	0	0	0	0			Solyc08g006060.3.1	66.9329	65.5565	55.9342	69.9396	69.8204	72.3566			LOC_Os05g44830.1	0	0	0	0	0	0
Zm00001d026374_T010	0.630295	0.343836	0	0.152159	0.804844	0.938467			Solyc01g103470.2.1	5.60595	12.0319	6.82571	4.22863	3.11321	3.20108			LOC_Os07g05060.1	0	0	0	0	0	0
Zm00001d021572_T001	33.3651	13.0604	24.0174	41.0845	38.1868	34.9658			Solyc02g080070.3.1	25.0618	40.8844	46.2618	48.0463	37.2401	35.4142			LOC_Os12g37140.1	0	0	0	0	0	0
Zm00001d018423_T012	0	0	0	0	0	0			Solyc12g035740.1.1	0	0	0	0	0	0			LOC_Os04g26570.1	0	0	0	0	0	0
Zm00001d037635_T001	0	0.273532	0.112846	0.205817	0.273384	0.114195			Solyc11g061790.1.1	0	0	0	0	0	0			LOC_Os04g30140.1	0	0	0	0	0	0
Zm00001d049606_T002	3.74884	4.70325	3.83874	5.07569	4.18879	5.53075			Solyc05g008200.4.1	18.3552	18.8193	19.8844	12.6522	16.2818	16.3175			LOC_Os01g71100.1	5.22804	6.28222	5.46156	3.66628	3.00047	2.38126
Zm00001d049372_T014	0.738775	0.231437	0.032216	0.547006	0.436947	0.279064			Solyc01g087520.3.1	73.4448	77.3007	98.5597	38.336	51.383	66.3957			LOC_Os07g43740.1	6.67974	8.42442	8.64666	1.08919	0.604203	1.33169
Zm00001d002973_T001	0	0	0	0	0	0			Solyc05g054090.3.1	7.85034	2.70921	2.08914	1.18728	1.27802	1.54678			LOC_Os01g71420.1	0	0.171516	0	0.131403	0	0
Zm00001d053776_T016	0.283954	0.293171	0.172449	0.17241	0.119354	0.130257			Solyc05g054760.4.1	981.584	1240.41	1038.19	1142.01	1168.37	1087.12			LOC_Os08g05670.1	12.4579	16.3288	16.2017	19.4559	17.1034	16.0161
Zm00001d002239_T222	0.56067	1.0668	0.051472	1.71741	0.962567	0			Solyc02g038818.1.1	0	0	0	0	0	0			LOC_Os08g32770.1	0	0	0	0	0	0
Zm00001d047474_T003	12.4691	9.11184	10.2244	10.4208	9.65284	8.6348			Solyc10g045440.1.1	0	0	0	0	0	0			LOC_Os02g16260.1	0	0	0	0	0	0
Zm00001d046231_T005	5.15551	4.02177	3.75615	6.1023	4.79427	8.11335			Solyc01g016980.1.1	0	0	0	0	0	0			LOC_Os07g42190.1	0	0	0	0	0	0
Zm00001d053278_T001	0	0	0	0	0	0			Solyc05g006340.3.1	11.9223	8.79088	11.5732	7.00253	7.81819	14.1927			LOC_Os11g11810.1	6.32663	8.31862	7.24445	8.12223	8.51144	7.73067
Zm00001d035088_T001	5.26495	3.33246	3.97758	5.67926	4.84009	5.72801			Solyc06g083170.3.1	1.69444	1.82528	1.32647	1.5755	2.78824	1.34099			LOC_Os03g40630.1	0	0	0	0	0	0
Zm00001d019149_T001	0.645705	1.32336	0.130071	1.24628	0.647789	0.462251			Solyc03g046390.1.1	0.335365	0	0.122025	0.158011	0.157667	0			LOC_Os04g17040.1	0	0	0.152031	0	0	0
Zm00001d024463_T009	1.79618	0	0	0	0.023466	0.727531			Solyc12g005790.2.1	0	0	0	0	0	0			LOC_Os06g30880.1	0	0	0	0	0	0
Zm00001d005432_T006	0	0	0	0	0	0			Solyc08g014100.1.1	2.25863	2.35888	1.42074	2.29796	2.79681	2.41471			LOC_Os01g24640.1	0	0	0	0	0	0
Zm00001d043431_T014	0.073884	1.27519	0.7662	0.154	0.858898	0.082269			Solyc09g072757.1.1	0	0.014052	0.028547	0	0.054605	0			LOC_Os07g40840.1	0	0	0	0	0	0
Zm00001d041101_T001	0	0	0	0	0	0			Solyc10g081340.1.1	3.83088	3.39119	3.13809	2.22282	4.46464	2.59629			LOC_Os05g34220.2	8.08772	8.85321	11.0307	7.74795	6.3378	4.82617
Zm00001d006456_T010	0	0	0	0	0	0			Solyc12g005450.1.1	1.76962	2.18936	1.81289	0.578101	0.354118	1.24843			LOC_Os09g25620.4	0	0	0	0	0	0
Zm00001d005724_T001	0	0	0	0	0	0			Solyc08g079110.4.1	36.0185	40.4663	50.3168	20.0806	25.9939	30.9073			LOC_Os05g34220.1	2.07524	2.7604	1.26499	1.59729	2.46094	2.47552
Zm00001d025830_T004	0.045847	0.045184	0.103659	0.088669	0.152002	0.017037			Solyc01g100400.3.1	6.304	6.07819	6.52942	6.52737	6.85254	6.77771			LOC_Os09g29584.1	0	0	0.067776	0.093508	0.023548	0.038897
Zm00001d026485_T007	0	0.002171	0	0	0	0.042794			Solyc06g034233.1.1	0	0	0	0	0	0			LOC_Os02g47880.2	0.480286	0.137826	0.506254	0.652251	0.629804	0.236282
Zm00001d030623_T007	0	5.88679	3.02422	0	0	0.755551			Solyc12g027897.1.1	26.9122	22.1904	14.6843	5.79151	10.924	10.4744			LOC_Os02g47880.1	10.9848	14.2688	9.75853	8.29101	9.36953	8.03214
Zm00001d038439_T001	0.17578	0.158679	0	0.186556	0.156332	0			Solyc09g018310.4.1	17.8677	18.8825	16.8462	19.557	18.6329	19.0925			LOC_Os02g02060.1	0.136762	0.121488	0.055291	0.042261	0.012034	0.038495
Zm00001d001797_T001	10.7987	7.42506	7.51767	15.5237	13.2458	15.1929			Solyc04g078940.3.1	4.2028	4.55427	2.78302	2.98853	3.35201	3.00988			LOC_Os03g36640.1	0	0	0	0	0	0
Zm00001d012369_T002	0	0	0	0	0	0			Solyc02g036370.3.1	13.9707	11.4385	11.691	14.709	15.4181	18.7316			LOC_Os04g23290.1	0	0	0	0	0	0
Zm00001d018981_T006	0	0	0	0	0	0			Solyc00g500228.1.1	0.498951	0.396888	0.585171	0.765759	0.569606	0.593203			LOC_Os05g15220.1	0	0	0	1.12953	0.271771	0
Zm00001d013546_T007	3.53294	0.968179	1.40009	1.12439	1.27304	1.78415			Solyc07g053190.4.1	29.7435	32.8914	35.032	35.6085	40.04	40.5352			LOC_Os03g60390.1	14.3322	16.7149	18.0259	24.8002	21.8406	19.3344
Zm00001d042695_T003	0.024246	0	0.188122	0.069834	0.247469	0.240992			Solyc01g055200.1.1	0	0	0	0	0	0			LOC_Os03g63890.1	0	0	0	0	0	0
Zm00001d002690_T006	0	0	0	0	0	0			Solyc03g116240.3.1	0	0	0	0	0	0			LOC_Os03g46450.1	0.019752	0.016512	0.005292	0.00935	0.012592	0.02542
Zm00001d020157_T038	2.60457	0.738618	0.988399	0.487431	0	2.13876			Solyc02g014310.4.1	119.236	133.727	118.569	213.425	207.746	195.686			LOC_Os07g42632.1	1.89018	2.94568	2.88719	3.87005	6.73452	4.38576
Zm00001d035731_T008	0	0	0	0	0	0			Solyc10g050140.1.1	0	0	0	0	0	0			LOC_Os07g42632.2	2.0793	2.06513	2.18927	3.39669	6.91744	3.33324
Zm00001d009766_T005	0	0	0	0	0	0			Solyc07g052970.3.1	7.59599	6.22084	10.8953	2.4823	4.20364	8.06153			LOC_Os07g42632.3	6.98379	7.02358	7.06562	9.70659	3.12725	10.1467
Zm00001d038675_T276	0.002057	0.009969	0.011229	0.016762	0.036987	0.037357			Solyc07g009070.4.1	0	0.145978	0	0.301744	0	0			LOC_Os06g45170.1	0	0	0	0	0	0.012714
Zm00001d032266_T002	0	0	0	0	0	0			Solyc05g053210.4.1	135.73	122.464	125.529	142.859	136.192	164.928			LOC_Os11g16830.1	0	0	0	0	0.02882	0
Zm00001d048245_T006	0	0.064959	0.07369	0	0	0			Solyc01g110270.3.1	25.3874	21.366	35.088	18.7315	21.0045	24.1685			LOC_Os01g29330.1	3.15202	1.87837	6.94907	9.84105	6.30208	5.3243
Zm00001d049676_T003	0	0	0	0	0	0			Solyc09g005760.3.1	27.757	31.5683	34.82	41.6281	44.0049	48.4436			LOC_Os02g14400.1	0	0	0	0	0	0
Zm00001d020157_T034	0.339081	0	1.89279	0.74098	0	0.37026			Solyc05g015170.4.1	0	0	0	0	0	0.041648			LOC_Os07g22100.1	0	0	0	0	0	0
Zm00001d042476_T002	3.60746	1.46647	1.86701	2.18019	1.50519	0.907241			Solyc01g020430.2.1	0	0	0	0	0	0			LOC_Os06g30901.1	7.03919	10.0017	9.59458	9.45729	9.26336	9.12231
Zm00001d045311_T006	0	0	0	0	0.084828	0			Solyc08g078660.3.1	17.9542	18.5861	17.6334	20.3349	19.3933	18.7074			LOC_Os08g24200.1	1.54133	1.71226	1.97072	24.6434	21.9919	22.8529
Zm00001d012155_T019	4.65022	3.66469	2.7092	9.0405	5.95498	12.386			Solyc03g063950.1.1	0	0	0	0	0	0			LOC_Os06g39230.1	4.42875	4.34549	3.48558	2.22826	3.81847	4.63877
Zm00001d004215_T003	0	0	0	0	0	0			Solyc10g018350.2.1	33.278	27.4235	28.0886	24.3263	30.1941	28.0404			LOC_Os03g53419.1	0	0	0	0	0	0
Zm00001d014665_T001	0	0	0	0	0	0			Solyc05g012480.4.1	34.6316	35.8953	33.4192	58.9422	45.3482	39.2839			LOC_Os07g31500.1	0.792607	0.96016	0.463678	0.156106	0.093126	0.02046
Zm00001d047522_T002	4.8472	3.19088	5.45651	9.36172	11.7989	8.64913			Solyc01g017750.1.1	0	0	0	0	0	0			LOC_Os10g32560.1	0.00656	0.012408	0.007245	0.026626	0.020033	0
Zm00001d050293_T011	0	0	0	0	0	0			Solyc05g007540.3.1	0	0	0	0.031641	0	0			LOC_Os03g61980.1	0.437527	0.363604	0.831201	0.319964	0.339046	0.260318
Zm00001d006293_T005	4.13083	2.11891	0.848182	3.74192	1.92972	0			Solyc07g041780.3.1	5.60348	5.84716	4.70203	7.96801	7.70404	7.35919			LOC_Os01g37720.1	0	0	0.052562	0.067649	0	0
Zm00001d039658_T001	6.62476	5.92456	5.18445	8.96117	7.65272	5.79316			Solyc07g065360.2.1	0	0	0	0	0	0.068816			LOC_Os02g37790.1	0.244457	0.21694	0	0	0	0
Zm00001d020760_T001	0	0	0	0.04946	0.063949	0			Solyc01g107810.2.1	0.002818	0.010911	0.00762	0	0	0.096845			LOC_Os03g40720.1	0	0	0	0	0	0
Zm00001d002326_T012	16.9071	53.9428	54.483	4.07394	2.76627	0.972501			Solyc01g009420.4.1	257.398	267.324	263.816	205.436	250.052	279.476			LOC_Os07g48040.1	25.3257	24.3348	21.3534	46.8292	33.1646	29.2667
Zm00001d032704_T003	0.151712	0.065434	0.295615	0.51949	0.073936	1.76584			Solyc10g078420.2.1	18.6129	15.1643	17.934	22.0304	19.6828	20.8217			LOC_Os01g31750.1	0	0	0	0	0	0
Zm00001d015243_T009	0	0	0	0	0	0.004107			Solyc04g063410.1.1	0	0	0	0	0	0			LOC_Os06g43470.1	0	0.069854	0.072416	0	0	0
Zm00001d031945_T006	93.4521	88.8616	79.2218	57.5053	60.9824	39.433			Solyc06g083080.3.1	20.9847	17.3138	11.0927	12.0813	26.0844	15.4829			LOC_Os10g35460.1	7.94414	15.3662	9.06174	10.0352	6.08818	7.02588
Zm00001d039421_T091	0	0	0	0	0	0			Solyc01g007060.3.1	13.601	11.3667	11.6654	14.1388	12.4036	10.3658			LOC_Os06g27720.1	0.181289	0.170584	0.265809	0.119126	0.292793	0.21037
Zm00001d010404_T001	0.042401	0	0	0	0	0			Solyc07g150137.1.1	0	0	0	0	0	0			LOC_Os08g17450.1	0	0	0	0	0	0
Zm00001d001928_T050	0	0.026607	0.006056	0	0.035908	0.016442			Solyc06g050297.1.1	1.54902	0.803461	0.60023	1.29745	1.13849	0.503839			LOC_Os12g28610.1	0	0	0	0	0	0
Zm00001d025782_T001	0.132102	0.046329	0.049629	0.126912	0.055217	0.055666			Solyc09g065520.4.1	15.4671	12.0428	9.29106	24.8356	21.2127	13.4984			LOC_Os12g31710.1	0.20826	0.291994	0.076999	0	0	0
Zm00001d017888_T002	0	0	0	0	0	0			Solyc03g019900.3.1	34.6278	36.3059	36.3022	37.818	40.128	39.6345			LOC_Os11g02020.1	1.0983	1.36992	1.56046	0.831045	1.23663	0.522156
Zm00001d008497_T001	5.62569	8.74406	5.70361	4.05744	3.91116	2.83942			Solyc06g076600.2.1	0.920261	1.06243	1.28384	0.952051	1.65903	0.894132			LOC_Os04g24960.1	0	0.015785	0.019702	0	0	0
Zm00001d039590_T002	0	0.050302	0.233628	0	0	0			Solyc12g021180.2.1	16.1463	21.0567	23.9307	28.1108	25.3892	22.9264			LOC_Os06g11310.1	48.0375	51.5032	30.6411	18.0443	15.5282	11.567
Zm00001d027344_T009	1.30789	0.369628	0.27829	0	0.897931	0.344177			Solyc11g005050.2.1	170.366	140.304	138.99	210.272	211.597	157.469			LOC_Os01g15100.1	0.756366	1.57818	0.806662	0.408872	1.06051	0.351785
Zm00001d005450_T001	0	0	0	0	0	0			Solyc05g015530.3.1	136.924	130.138	104.148	198.884	185.347	118.61			LOC_Os07g04950.1	0	0	0	0	0.013808	0.223813
Zm00001d008414_T001	0.329471	0	0	0.243995	0	0.353925			Solyc12g099910.2.1	19.3997	21.7643	24.3305	20.6446	21.4106	24.2431			LOC_Os08g02939.1	0	0	0	0	0	0
Zm00001d047479_T001	0	0	0	0	0	0			Solyc08g014060.4.1	25.3241	25.4482	26.4759	27.501	28.5959	29.8817			LOC_Os04g38100.1	0	0	0	0	0	0
Zm00001d027369_T003	2.38381	2.36195	1.83283	0.65321	1.41287	1.27244			Solyc08g066870.4.1	60.5065	72.2914	69.7099	66.7553	65.5982	70.6936			LOC_Os04g46910.1	0	0.128996	0.106378	0.165115	0	0
Zm00001d002056_T005	0	0	0	0	0	0			Solyc11g061920.3.1	0	0	0	0	0	0			LOC_Os08g31630.2	9.63606	9.77185	16.6546	3.37903	2.97614	3.82304
Zm00001d009813_T004	0.068946	0	0.380587	0.816585	1.85234	5.28401			Solyc10g050980.1.1	0	0	0	0	0	0			LOC_Os08g31630.1	137.656	142.907	117.948	27.7011	26.5236	19.2412
Zm00001d020664_T027	0.25022	0.074379	0.936297	0.145353	0.079381	0.229055			Solyc03g120950.3.1	1.49488	0.931637	0.394275	0.367709	0.864626	0.675508			LOC_Os03g15480.1	114.867	125.714	126.176	169.696	191.744	212.055
Zm00001d011447_T005	0	0	0	0	0.002712	0.637184			Solyc10g086700.3.1	3.67162	3.83667	2.61665	4.77589	4.5833	4.37745			LOC_Os11g10350.1	0	0	0	0	0	0
Zm00001d044186_T027	0.602325	0.814343	0.219394	0.590082	1.60227	2.2476			Solyc02g090740.3.1	12.0166	14.0962	11.281	14.8197	13.6222	12.2307			LOC_Os03g06090.1	14.1764	14.0942	11.8577	53.4545	67.6091	70.5665
Zm00001d019742_T001	0	0	0	0	0	0			Solyc01g108730.2.1	0.142292	0	0.370115	0	0.091972	0			LOC_Os05g39840.1	0.386211	0.52231	0.447096	0.028836	0	0
Zm00001d030526_T004	2.01674	2.88893	6.64614	7.624	8.14817	5.54608			Solyc07g041770.1.1	4.28029	3.98177	3.07578	0.881848	1.80781	4.22765			LOC_Os07g29970.1	0	0	0	0	0	0
Zm00001d051126_T005	0.032526	0.035848	0	0.04601	0.229955	0.018121			Solyc08g068160.2.1	0.886398	1.40955	1.43714	1.33536	1.37878	1.6267			LOC_Os03g12550.2	16.0039	22.565	21.0071	22.4681	20.9201	21.0329
Zm00001d052149_T062	0	0	0	0	0	0			Solyc06g005840.4.1	6.13828	2.5091	2.9743	5.94319	6.84087	6.25966			LOC_Os09g28170.1	0	0	0	0	0	0
Zm00001d016662_T002	0.065059	0.19033	0.281047	0.283688	0.047409	0.297811			Solyc01g088017.1.1	0	0	0	0	0	0			LOC_Os11g34600.1	0	0	0	0.052315	0.065269	0.019263
Zm00001d023658_T008	1.65292	1.0898	1.83793	1.68656	2.29292	2.9506			Solyc01g097730.4.1	8.05047	6.78458	8.34625	9.13856	8.98192	9.61118			LOC_Os03g12550.1	17.543	18.2408	22.6461	18.2905	17.9105	16.7036
Zm00001d012633_T001	38.7536	43.9356	40.6329	39.9673	34.9816	68.3962			Solyc02g077400.4.1	7.85512	3.93586	4.75669	11.6748	8.47193	6.0129			LOC_Os10g05690.1	0	0	0	0	0	0
Zm00001d036949_T003	0	0	0	0	0	0			Solyc04g045340.3.1	166.416	155.358	156.206	161.225	152.865	159.09			LOC_Os05g35400.1	0	0	0	0	0	0
Zm00001d024825_T015	0.178101	0.016557	0	0.028043	0.143363	0.062102			Solyc10g083630.2.1	13.3906	12.1869	15.4474	9.5388	12.3584	14.1288			LOC_Os04g02730.1	14.2387	18.5302	17.4905	27.8992	28.1044	25.4147
Zm00001d052941_T001	17.1782	13.1605	19.0986	24.9858	24.8456	24.8682			Solyc01g016390.4.1	0	0.053006	0	0	0.054625	0			LOC_Os05g39870.1	0.42361	0.278359	0	0.208481	0.139083	0.314847
Zm00001d017111_T002	1.42449	0.770647	0.556599	1.82981	1.00051	1.19088			Solyc11g030915.1.1	0	0	0	0	0	0			LOC_Os02g34650.1	4.53033	5.56715	6.4179	5.80309	4.84217	4.7943
Zm00001d034752_T007	1.8108	1.53417	1.66178	1.61072	2.37433	3.40467			Solyc01g056960.1.1	0	0	0	0	0	0			LOC_Os07g30774.1	52.625	63.9499	66.1722	50.0216	51.6223	50.9965
Zm00001d021341_T001	0	0	0	0	0.150119	0			Solyc07g009270.1.1	0.233813	0.068873	0.043907	0.134119	0.074196	0.11867			LOC_Os08g04800.1	0.05837	0.087999	0.082515	1.26628	1.16923	0.351775
Zm00001d046683_T014	1.86406	2.51296	1.12997	1.47692	2.31164	1.56033			Solyc01g057670.1.1	0	0	0	0	0	0			LOC_Os12g41260.1	0	0	0	0	0	0
Zm00001d002149_T006	0.261741	0.173571	0.059564	0.097082	0.050336	0.029295			Solyc12g008810.2.1	56.8001	46.6027	54.2328	66.7646	55.5618	47.8066			LOC_Os01g45670.1	2.66974	2.19092	1.44404	2.44822	2.58678	2.28279
Zm00001d032761_T005	0.077899	0.007698	0.372901	0.435735	0.007873	0.010259			Solyc10g018640.2.1	0	0.290888	0.109099	0.261832	0.122731	0			LOC_Os11g34610.1	0.399864	0.081135	0.674968	0.745705	1.92451	1.11361
Zm00001d025817_T011	0	0	0	0	0	0			Solyc10g079120.3.1	35.9604	37.9572	43.132	35.7191	41.4016	47.7205			LOC_Os03g26620.1	0	0.216619	0.04085	0	0	0
Zm00001d049023_T011	0	0	0	0	0.011734	0			Solyc12g096430.1.1	1.5153	1.33137	2.12295	2.21303	1.74264	2.49548			LOC_Os11g13930.1	1.36557	1.2017	0.881889	0.379687	0.190741	0.115195
Zm00001d007219_T001	0	0	0	0	0	0			Solyc00g500242.1.1	0.053342	0.059112	0	0.057123	0.048331	0.091945			LOC_Os06g15840.1	0.078369	0.106633	0.046465	0.011235	0.016799	0.052711
Zm00001d029443_T023	0.04015	0.042783	0.449391	0.205395	0.253111	0.106154			Solyc06g075400.3.1	6.58983	7.03296	8.32258	8.70315	10.2562	10.4385			LOC_Os02g08060.1	0	0	0	0	0	0
Zm00001d018450_T013	0	0	0	0.063531	0	0.112299			Solyc07g065850.3.1	26.7365	24.0408	20.4593	25.7405	28.0165	24.4618			LOC_Os09g06800.1	0	0	0	0	0	0
Zm00001d000364_T004	0	0	0	0	0	0.317483			Solyc07g053735.1.1	2.74907	2.84929	2.88688	3.40372	2.85613	5.14967			LOC_Os08g22170.1	0	0	0	0	0	0
Zm00001d028881_T001	0	0	0	0	0	0			Solyc06g071060.1.1	4.8186	7.79652	6.55759	2.69748	2.76114	4.10195			LOC_Os07g49300.1	44.0657	50.107	52.5436	35.6569	32.5766	29.5142
Zm00001d019590_T001	0.073713	0	0.243105	0	0.136349	0			Solyc06g006015.1.1	2.20488	1.13758	0.682435	0.519126	0.890766	0.769927			LOC_Os09g36690.1	3.66567	4.82601	5.1875	9.37674	5.62474	6.34158
Zm00001d045171_T003	0	0.092735	0.00131	0	0	0			Solyc05g050830.3.1	14.9011	11.108	11.3299	0.619709	4.99791	7.38707			LOC_Os01g67420.1	2.50783	3.51366	3.87646	21.7968	29.9354	31.515
Zm00001d040429_T009	0	0	0	0	0	0			Solyc07g054310.3.1	1.64793	0.904372	1.08961	0.681575	1.02286	0.952556			ChrUn.fgenesh.mRNA.85	8.27375	10.7332	13.5052	14.0454	13.2502	15.083
Zm00001d027392_T071	4.53271	6.08829	3.79737	7.70268	5.28856	9.24855			Solyc05g051350.2.1	0.39477	0	0.058637	0.077763	0.058909	0.117782			LOC_Os10g07440.1	124.859	119.539	125.291	77.7889	73.9671	67.6887
Zm00001d044447_T004	12.7782	10.8288	12.4337	14.1706	14.3556	14.888			Solyc10g049420.2.1	0.594998	1.47546	0.402423	10.362	12.4342	5.35627			LOC_Os10g33800.1	266.751	299.796	321.721	339.869	324.209	319.814
Zm00001d001809_T005	0.357248	0.305104	0.947284	0.25261	0.678644	0.311897			Solyc02g033050.3.1	0	0	0	0	0	0			LOC_Os11g31630.1	0	0	0	1.31045	0.48414	0
Zm00001d032960_T002	0	0	0	0	0	0			Solyc03g112620.4.1	31.4749	22.79	12.5623	12.0854	18.0954	15.1779			LOC_Os10g33800.3	29.5754	16.0531	21.3083	37.5772	27.5756	23.8876
Zm00001d037227_T005	14.8985	7.41493	1.93031	18.6652	6.99915	11.0985			Solyc06g060310.3.1	23.0989	28.4359	36.5453	13.7398	21.1308	27.5349			LOC_Os10g33800.2	162.87	192.378	174.701	226.174	244.397	188.456
Zm00001d028579_T013	0.684367	0.37174	0.660394	1.03121	6.15514	2.83475			Solyc08g076883.1.1	0.129989	0.032351	0	0	0	0			LOC_Os02g40410.1	1.51561	0	0.734862	0.152966	0.429641	0.191949
Zm00001d053251_T071	0.192548	0.971914	0.630477	0.12323	0.662347	0.090705			Solyc09g089920.1.1	0	0	0.049511	0.047001	0	0.565035			LOC_Os12g30824.1	0	0	0	81.6749	52.4024	51.3958
Zm00001d027731_T012	0	0.025657	0.084151	0.133681	0.239425	0.522226			Solyc06g061280.3.1	5.65257	4.76552	3.46125	126.207	79.3824	26.6071			LOC_Os12g30824.2	0.823385	0.236606	0	0.008948	0.006755	0.001035
Zm00001d017742_T001	0.563833	0.318217	0.291934	0.219758	0.292026	0.691288			Solyc11g039980.3.1	0	0	0.042769	0.04013	0.03847	0.038084			LOC_Os02g40410.2	0	1.79818	0	0	0	0
Zm00001d038082_T008	2.0607	1.11529	1.32593	1.6348	1.36176	1.66885			Solyc12g017420.2.1	37.8449	39.7834	44.3821	25.8196	29.4273	36.6014			LOC_Os09g01190.1	0	0	0	0	0	0
Zm00001d002366_T001	0	0	0	0	0	0			Solyc04g150151.1.1	0	0	0	0	0	0			LOC_Os11g30110.1	0.155343	0.543456	0	0.174017	0.190227	0
Zm00001d006681_T010	0	0	0	0	0	0			Solyc11g013580.1.1	0	0	0	0	0	0			LOC_Os10g29420.1	0	0	0	0.007798	0	0
Zm00001d029198_T002	0	0	0	0	0	0			Solyc12g088380.1.1	0	0	0	0	0	0			LOC_Os04g35980.1	0	0	0	0	0	0
Zm00001d047105_T010	0	0	0	0	0	0.79871			Solyc04g071020.1.1	0	0	0	0	0	0			LOC_Os07g14610.1	19.5408	17.6652	26.1688	45.465	38.702	31.9443
Zm00001d032855_T004	0.447569	0	0	0	0	0			Solyc09g098170.4.1	39.7684	34.7171	26.21	35.425	35.9379	29.7732			LOC_Os10g14270.1	0	0	0	0	0	0
Zm00001d024855_T004	0	0	0	0	0	0			Solyc03g005700.1.1	20.1311	12.5171	16.8738	30.4689	29.9999	23.163			LOC_Os07g20210.1	0	0	0	0.017759	0	0
Zm00001d039619_T005	0	0	0	0	0	0			Solyc07g007450.3.1	16.1492	3.67864	23.1388	5.85286	8.60215	16.086			LOC_Os09g28790.1	0	0	0	0	0	0
Zm00001d042154_T014	0	0	0	0	0	0			Solyc01g007230.4.1	17.5758	12.7771	15.9745	16.914	17.5941	14.7379			LOC_Os02g43940.1	1.24162	1.95087	0.548789	0.515524	0.678257	0.357798
Zm00001d047479_T016	0.416648	0.59165	0.669804	0.387937	0.49336	0.79804			Solyc00g020020.2.1	0.309971	0.562631	0.937805	1.7303	0.855528	0.976577			LOC_Os12g39550.1	0	0	0	0	0	0
Zm00001d012682_T001	0	0	0	0	0	0			Solyc07g056150.4.1	101.325	79.5537	76.5971	143.439	94.5928	89.7125			LOC_Os10g12080.1	0	0	0	0.106352	0	0
Zm00001d028818_T012	0	0	0	0	0	0			Solyc11g016990.3.1	16.1752	15.652	16.4704	19.5533	19.2046	19.5793			LOC_Os01g32610.1	2.15053	1.8526	2.23047	0.367622	0.146392	0.240753
Zm00001d040895_T001	0	0	0	0	0	0			Solyc08g008260.2.1	0	0.021901	0	0	0	0.02095			LOC_Os04g52340.1	10.3499	12.0632	13.2465	25.1107	29.3529	29.0014
Zm00001d034370_T002	0	0.00844	0	0	0.020792	0			Solyc11g065250.1.1	0.822781	1.05855	0.839352	0.468133	0.57791	1.03298			ChrUn.fgenesh.mRNA.84	0	0	0	0	0	0
Zm00001d042660_T001	10.3389	6.27399	10.3046	7.16257	7.50408	2.74657			Solyc00g020000.1.1	0.72897	0.593374	0.824649	1.85671	0.694284	0.835912			LOC_Os09g19200.1	0	0	0	0	0	0
Zm00001d011108_T005	2.69014	2.05475	3.30692	2.03156	1.83926	0.824132			Solyc02g080940.3.1	97.0533	85.7948	99.6531	124.456	122.25	125.168			LOC_Os09g09960.1	0	0	0	0	0	0
Zm00001d012286_T004	1.99711	1.73399	1.63975	2.21641	1.95722	2.65441			Solyc06g068420.1.1	0	0	0	0	0	0			LOC_Os01g34810.1	0	0	0	0	0	0
Zm00001d012707_T003	0.28155	0.559102	0.824772	0.702091	0.196634	0.03273			Solyc09g092250.3.1	40.2743	41.9368	55.5816	48.5789	50.2728	56.5335			LOC_Os07g14600.1	2.4472	3.48671	2.37667	16.9286	17.4819	15.468
Zm00001d026331_T019	0	0	0	0	0	0			Solyc07g063970.3.1	1.02845	0.893597	2.18122	0.040724	0.340195	0.317021			LOC_Os03g03250.1	0	0	0	0	0.006208	0
Zm00001d011220_T004	9.70122	6.21779	6.9825	16.8069	10.8907	17.8265			Solyc04g082090.3.1	31.6423	18.6976	20.9765	23.8971	18.8874	20.7582			LOC_Os08g35250.1	0	0	0	0	0	0
Zm00001d034433_T005	0	0.992664	0	0.24856	0.918155	0.393854			Solyc04g008080.1.1	0	0	0	0	0	0			LOC_Os01g38020.1	0	0	0	0	0	0
Zm00001d023640_T048	0	0	0	0	0	0			Solyc11g067000.3.1	0.049759	0.058017	0.035198	0.329648	0.15905	0.106851			LOC_Os04g34880.1	0	0	0	0.235254	0	0
Zm00001d018279_T012	0	0	0	0	0	0			Solyc08g014580.4.1	0.17912	0.207778	0.150045	0.390716	0.170341	0.101868			LOC_Os12g15650.1	0	0	0	0	0	0
Zm00001d048686_T001	17.6051	14.5175	16.7517	23.9931	22.2343	24.2826			Solyc02g084290.3.1	0.647794	0.376973	0.555684	0.442122	0.579838	0.489748			LOC_Os05g33720.1	0	0	0	0	0	0
Zm00001d031587_T004	0.10183	0	0.131443	0.07639	0.009919	0			Solyc12g036410.3.1	10.3874	8.75005	9.25085	11.3003	11.1648	11.0245			LOC_Os09g32140.1	0	0	0	0.145048	0	0
Zm00001d042778_T001	0.108026	0.033913	1.09902	0	0.066387	0			Solyc06g035883.1.1	0	0	0	0	0	0			LOC_Os12g35770.1	0	0	0	0	0	0
Zm00001d028457_T002	0	0.004323	0.011117	0	0	0.022932			Solyc01g080070.4.1	17.3948	9.14357	11.1803	6.6216	23.1313	12.715			LOC_Os06g03250.1	0	0	0	0	0	0
Zm00001d002239_T147	0.568416	0.147224	0	0	0.632985	0.121592			Solyc04g082860.3.1	0.292794	0.051574	0.215107	1.2753	0.685881	0.38481			LOC_Os04g32280.1	0	0	0	0	0	0
Zm00001d002332_T022	0	0	0	0	0	0			Solyc05g046220.1.1	0	0.101974	0	0.176644	0	0			LOC_Os11g05310.1	4.64818	4.76425	5.88092	1.95968	0.770209	1.13729
Zm00001d041196_T001	0	0	0	0	0	0			Solyc05g006475.1.1	24.3803	21.1545	25.3494	28.5829	25.6887	26.1428			LOC_Os09g29430.1	41.4988	39.6054	37.3999	14.8919	10.7893	12.2271
Zm00001d015234_T008	0.563124	0.113866	0.316075	0.639629	0.62782	0.169831			Solyc05g053790.1.1	0	0	0	0.060345	0	0			LOC_Os05g46090.1	0	0	0.034077	0.369564	0.189027	0
Zm00001d032786_T001	0.04021	0	0	0	0	0			Solyc06g053850.4.1	0.362158	0.57119	0.386936	0.709185	0.808924	0.569399			LOC_Os02g44160.1	0	0	0	0	0	0
Zm00001d037100_T007	0	0	0	0	0	0			Solyc01g066457.1.1	7.15687	4.31523	8.69955	3.12711	3.44966	1.71106			LOC_Os01g35910.1	7.92116	6.66254	8.97197	5.26102	5.27188	6.20972
Zm00001d046273_T001	0.199463	0.263386	0	0.015253	0	0			Solyc10g055780.1.1	0.45524	0.425306	0.667451	0.295875	0.638835	0.59998			LOC_Os02g15010.1	0	0	0	0.301089	0.473297	0.176884
Zm00001d034509_T001	2.86377	2.83068	4.48824	4.56323	3.52064	4.15259			Solyc04g072550.3.1	1.65485	1.57929	1.62534	0.863711	1.17403	1.25256			LOC_Os01g18220.1	1.63691	2.98449	2.67164	18.9652	15.2263	15.9295
Zm00001d008951_T003	0	0	0	0	0	0			Solyc03g120060.2.1	0.924239	0.674491	0.301177	0.559052	0.288967	0.090921			LOC_Os02g55510.1	0.548437	1.30542	1.05718	0.201818	0.276744	0.176688
Zm00001d052327_T002	0	0	0	0	0	0			Solyc07g150116.1.1	48.0551	45.4745	45.5641	53.721	48.3896	52.6581			LOC_Os11g37740.1	9.64784	11.1126	10.2942	8.62594	8.1613	7.42837
Zm00001d032311_T010	0.012996	0.252081	0.011233	0.016747	0.031289	0.023672			Solyc05g054820.1.1	0.941107	2.02091	0.971106	0.346387	0.601443	1.39903			LOC_Os01g60060.1	0.841547	1.37149	0.903674	1.46167	0.861906	0.722249
Zm00001d033405_T001	0.376821	0	0.402485	0	0.133209	0.052402			Solyc01g021640.3.1	14.3822	14.2964	13.121	17.7572	14.4453	14.5782			LOC_Os07g14270.1	31.7168	19.3463	34.8507	71.6011	34.4306	73.0013
Zm00001d028896_T004	0	0	0	0	0	0			Solyc06g061027.1.1	405.22	310.771	213.416	243.646	378.688	352.882			LOC_Os12g18260.1	0	0	0	0.074441	0	0.081841
Zm00001d006344_T005	12.4692	4.72331	2.82923	7.07949	11.3971	8.46533			Solyc06g083600.3.1	0	0	0	0	0	0			LOC_Os10g18770.1	0	0	0	0	0	0
Zm00001d036790_T006	0	0	0	0	0	0			Solyc06g053150.1.1	3.73438	2.49099	2.97477	3.26632	3.49341	4.97558			ChrUn.fgenesh.mRNA.86	0.558841	0.739423	0.651429	0.590669	0.230652	0.17584
Zm00001d001928_T046	0.105815	0.121201	1.30063	0.805872	1.04163	0.909213			Solyc01g090697.1.1	12.8195	13.6197	13.5709	42.6881	30.2493	24.7614			LOC_Os02g37710.1	0	0	0	0	0	0
Zm00001d005127_T018	0.039296	0.400349	0.269617	0.241745	0.123747	0.018548			Solyc08g081060.3.1	9.53734	7.81921	7.3849	5.50562	6.64987	5.50221			LOC_Os11g36380.1	0	0.00609	0	0.007747	0	0
Zm00001d042615_T001	0	0	0	0	0	0			Solyc11g006970.2.1	86.7133	69.0047	63.2413	117.111	89.2684	83.6772			LOC_Os06g05950.3	25.3841	26.7927	28.3201	6.85765	3.98443	3.35839
Zm00001d027788_T005	0	0	0	0	0	0			Solyc02g080840.1.1	0	0	0	0	0	0			LOC_Os03g64020.2	978.095	959.834	930.895	409.44	311.588	321.255
Zm00001d029548_T006	1.65918	1.00732	1.05629	2.03881	1.33175	3.69481			Solyc06g024310.1.1	0.207997	0.149756	0.419694	0.182035	0	0.222868			LOC_Os03g64020.1	265.262	283.953	225.13	112.649	75.0176	70.2028
Zm00001d041119_T005	7.05371	10.9908	6.14573	7.08993	4.49658	8.50717			Solyc09g009734.1.1	0	0	0	0	0	0			LOC_Os04g06710.1	0	0	0	0	0	0
Zm00001d028429_T011	0	0	0.065321	0.191477	0	0.112093			Solyc01g057600.3.1	0.435056	0.644982	0	0	0	0.400125			LOC_Os02g31910.1	2.3371	1.98352	3.05822	3.29819	3.66764	2.65935
Zm00001d029329_T001	0.549669	0.40483	0.442998	1.01878	0.859794	0.966			Solyc10g018000.1.1	0	0	0	0	0	0			LOC_Os02g31910.2	1.13884	2.09433	1.26582	0.556825	0.41531	0.341659
Zm00001d010986_T001	0.195243	0.205198	0	0.159506	0.180002	0.51869			Solyc01g102330.3.1	11.3068	5.48374	5.25663	2.05365	6.36463	3.93975			LOC_Os06g32880.1	0	0	0	0.007398	0	0
Zm00001d022289_T001	0	0	0	0	0	0.053183			Solyc12g040500.2.1	7.1767	7.2369	7.68312	9.6557	8.82733	8.01859			LOC_Os07g25440.2	0	0	0	0	0	0
Zm00001d039522_T012	0	0	0	0	0	0			Solyc01g090740.3.1	143.3	141.043	106.011	122.062	132.853	159.851			LOC_Os06g48640.1	46.2529	54.8567	50.1408	74.9233	84.5065	78.7022
Zm00001d049041_T001	0	0	0	0	0	0			Solyc11g071380.1.1	0	0	0	0	0	0			LOC_Os07g25150.1	10.711	11.5964	10.582	8.13899	7.80174	7.32921
Zm00001d030369_T001	0	0	0	0	0	0			Solyc11g061835.1.1	0	0	0	0	0	0			LOC_Os07g16670.1	0	0	0	0	0	0
Zm00001d048625_T001	2.20571	0.25742	0.855532	0.597371	0.593785	1.44587			Solyc06g065660.1.1	0.270196	0.23471	0.128884	0.12854	0.129725	0.294016			LOC_Os05g16130.1	0	0	0	0	0	0
Zm00001d049455_T001	0	0	0	0	0	0			Solyc12g039160.1.1	0	0	0	0	0	0			LOC_Os01g15850.1	12.5063	12.3079	12.195	19.7135	18.9662	18.2864
Zm00001d048655_T001	0.438507	0.500427	0.193453	0.545719	0.348499	0.233525			Solyc00g500076.1.1	1.08089	1.0104	0.756047	0.412576	1.01712	0.702489			LOC_Os10g24110.1	0	0	0	0	0	0
Zm00001d031009_T016	0	0	0	0	0	0			Solyc09g010120.2.1	62.7864	64.6015	89.4338	37.651	47.3516	63.7955			LOC_Os05g39360.1	0	0	0	0	0	0
Zm00001d044916_T001	0	0.011065	0.312516	0.284057	0.366508	0.337322			Solyc01g095090.3.1	0.755687	0.813169	0.878481	0.479464	0.878723	0.588478			LOC_Os01g07212.1	1.52001	1.38551	1.98623	2.83183	1.57646	0.848067
Zm00001d032503_T001	4.84315	3.33529	4.9393	8.71265	9.34865	5.81138			Solyc01g101220.3.1	0.215258	0	0	0	0.256221	0.42454			LOC_Os07g15770.1	5.44416	3.27934	3.3825	2.29875	2.01956	1.53694
Zm00001d015609_T019	0	0	0	0	0	0			Solyc09g064900.1.1	15.4599	9.03519	14.5344	13.8285	15.6494	10.3604			LOC_Os03g42740.1	0	0	0	0	0	0
Zm00001d026131_T001	1.87917	1.74501	0.822511	0.788215	0.405983	0.291962			Solyc10g081390.1.1	0	0	0	0	0	0			LOC_Os07g26060.1	0	0	0	0	0	0
Zm00001d034701_T025	2.32742	0.230199	3.15123	3.16286	3.2316	2.35484			Solyc01g090840.3.1	7.9941	7.41301	7.90306	6.02312	5.75446	5.22153			LOC_Os04g22660.1	5.19623	6.78168	6.35943	17.0857	17.14	20.9534
Zm00001d049023_T029	0	0	0	0	0	0			Solyc01g111260.2.1	205.9	217.96	190.035	158.21	202.249	223.093			LOC_Os09g08410.1	0	0	0	0	0	0
Zm00001d052485_T016	0.164582	3.7e-05	0.085232	0	1.2149	0.614224			Solyc02g021480.4.1	29.9306	13.5571	26.5902	32.8829	19.4426	8.73492			LOC_Os01g18744.1	1.67652	2.96953	2.27551	1.15437	1.36523	0.762526
Zm00001d025763_T003	19.0631	5.61027	18.0562	5.53536	6.20583	8.56326			Solyc10g018140.2.1	1.8606	2.95459	1.23912	1.35459	2.21842	1.65472			LOC_Os07g16120.1	0	0	0	0	0	0
Zm00001d000191_T011	0.299965	0.063277	0.112172	0.070252	0.092462	0.342006			Solyc07g014580.3.1	0	0	0	0	0	0			LOC_Os06g25890.1	0	0.041044	0	0.00269	0	0
Zm00001d018795_T093	0	0	0	0	0	0			Solyc08g061025.1.1	0	0	0	0	0	0			LOC_Os06g45870.1	0.264249	0.324477	0.552574	1.75245	1.70195	1.52465
Zm00001d007888_T003	14.1911	8.91571	12.4707	10.6828	5.33748	5.9168			Solyc08g066850.3.1	10.7893	9.19543	12.0808	6.4532	7.2686	9.35115			LOC_Os02g21320.1	0	0	0.030865	0.055693	0	0.068617
Zm00001d053872_T018	0	0	0	0	0	0			Solyc02g064900.3.1	0	0	0	0	0	0			LOC_Os11g39170.1	0	0	0	0	0	0
Zm00001d006607_T248	0	0	0	0	0	0			Solyc03g043760.4.1	53.5849	56.9933	69.085	64.0885	70.6069	78.8257			LOC_Os06g36770.1	21.2851	24.8537	26.1336	24.9436	23.5198	31.4208
Zm00001d024953_T001	0.006361	0.007255	0.003294	0.003231	0	0			Solyc10g080260.3.1	17.0513	15.1731	17.7362	8.03795	9.76932	12.0491			LOC_Os12g11300.1	0	0	0	0	0	0
Zm00001d004547_T001	0.172618	0	0	0	0.549269	0			Solyc06g072750.3.1	6.95066	5.79338	6.44329	6.39674	7.63678	7.05649			LOC_Os06g36770.3	13.6684	13.4921	18.7719	16.0059	16.0676	13.4641
Zm00001d011159_T003	0	0	0	0	0	0			Solyc02g092440.3.1	101.849	107.006	85.5411	108.335	102.717	99.82			LOC_Os06g36770.2	22.3264	25.8757	26.5183	24.1834	25.3785	20.1045
Zm00001d039417_T160	0.580209	0.676567	0.913678	0.525296	1.21057	1.36607			Solyc09g009736.1.1	0	0	0	0	0	0			LOC_Os08g39660.1	0.613655	0.076358	0.80534	8.958	9.24738	5.16119
Zm00001d023459_T002	0	0	0.056668	0.02345	0	0			Solyc04g079390.3.1	9.70847	9.45571	9.96174	11.1788	10.605	10.9907			LOC_Os10g19130.1	0	0	0	0	0	0
Zm00001d014258_T006	0	0	0.084378	0.030103	0.032509	0.063357			Solyc06g084760.3.1	4.68166	7.21966	8.66747	19.9665	20.9963	15.9764			LOC_Os08g16310.1	0	0	0	0	0	0
Zm00001d025316_T001	0	0	0	0	0	0			Solyc07g062490.1.1	15.7061	21.8386	16.5914	54.4614	29.8313	17.7149			LOC_Os09g10460.1	0	0	0	0	0	0
Zm00001d040878_T001	0	0	0	0	0	0			Solyc01g094610.4.1	1.78432	1.32759	0.816223	0.90645	1.4338	1.61288			LOC_Os03g59080.1	33.812	36.1692	37.2604	16.0435	14.9423	13.2302
Zm00001d003712_T002	35.8471	10.2931	21.7687	63.594	50.7017	38.1723			Solyc02g085280.1.1	86.7413	70.0695	68.6414	136.329	122.451	84.2567			LOC_Os07g45790.1	1.99767	1.34345	0.883349	0.177014	0.167287	0.30415
Zm00001d010842_T017	0.00532	0	0	0	0	0.01522			Solyc12g010840.2.1	29.8764	33.1425	39.3897	33.8739	40.2391	44.8096			LOC_Os02g33560.1	0.838796	1.63792	1.14654	3.94232	3.79316	3.51364
Zm00001d029319_T001	0.515013	0.301914	0.432915	0.334729	0.441798	0			Solyc07g062710.4.1	1.01271	1.16385	2.31611	0	0.180103	0.358935			LOC_Os04g10230.1	0	0.296452	0	0.066842	0	0
Zm00001d025278_T007	0	0	0	0	3.00024	10.9369			Solyc07g063655.1.1	0	0.099149	0	0	0.174164	0			LOC_Os01g06230.1	1.2325	1.28307	0.795955	0.052237	0.19909	0.299799
Zm00001d030859_T002	95.775	95.0212	123.758	85.5472	101.309	60.53			Solyc07g042080.4.1	11.2763	8.85271	11.1292	16.2527	14.0496	15.6039			LOC_Os06g14600.1	0.034103	0.035373	0.144846	0.051906	0.015165	0.042418
Zm00001d021553_T072	0	0	0	0	0	0			Solyc05g007970.4.1	89.8692	91.3225	92.9559	111.827	103.2	107.592			LOC_Os11g09979.1	109.142	115.798	132.096	75.1347	81.4526	58.1988
Zm00001d048437_T002	1.02896	1.28455	3.48188	1.85797	0.487636	8.15318			Solyc06g075100.3.1	0.070785	0	0.026858	0.19124	0.088414	0.109747			LOC_Os07g43990.1	5.24864	5.85192	3.12209	2.41563	1.91423	1.05572
Zm00001d035610_T001	34.8136	22.6205	33.8891	77.0082	26.3096	27.0422			Solyc06g076860.4.1	1.16789	0.82484	0.8042	0.446505	0.719321	0.77415			LOC_Os11g43700.1	6.47246	6.89025	6.46111	6.10945	7.0302	6.84253
Zm00001d047141_T001	0	0	0	0	0	0			Solyc01g091650.3.1	45.0434	42.947	43.2461	51.1782	44.6993	45.4859			LOC_Os11g17504.2	2.05085	3.3766	0.568588	1.53189	1.90815	1.25842
Zm00001d040741_T003	0	3.32918	3.92681	0.450449	1.69368	0.611207			Solyc03g112080.1.1	10.4093	11.1613	10.9213	19.0118	15.0246	16.6122			LOC_Os03g02190.1	1.92319	2.616	0.993536	0.268107	0.130865	0.054871
Zm00001d040193_T056	0.004427	0	0	0	0.021728	0			Solyc02g085150.4.1	2.14798	1.60196	2.14722	33.5252	23.7013	9.11956			LOC_Os03g63230.1	0	0	0	0	0	0
Zm00001d035556_T001	0	0	0	0	0	0.105154			Solyc07g066120.3.1	69.0014	60.8636	63.374	65.4794	65.0752	71.6081			LOC_Os08g38220.1	31.9278	39.1794	30.1088	20.4205	23.9324	16.8006
Zm00001d034231_T001	0	0	0	0.242299	0	0.431002			Solyc02g071210.3.1	157.931	139.308	135.137	371.331	337.158	272.009			LOC_Os02g30460.1	20.6215	20.3412	20.6945	36.7185	39.4946	39.4433
Zm00001d027363_T001	18.1646	79.5831	43.6428	23.7081	22.4548	18.2394			Solyc08g079470.3.1	17.5597	16.2413	11.1997	22.8404	18.448	13.8028			LOC_Os08g16610.1	0.061224	0.104882	0	0.02309	0.028923	0.053443
Zm00001d042892_T001	0.078243	0	0	0	0	0			Solyc03g034380.1.1	19.518	14.4086	5.61121	0.572232	1.4188	2.22324			LOC_Os08g20480.1	0	0	0	0	0	0
Zm00001d005584_T007	11.1258	6.94958	8.75657	13.2281	11.1435	3.41111			Solyc08g005920.3.1	25.0324	22.8689	25.431	23.5667	26.4083	25.6007			LOC_Os01g03760.1	23.8216	27.6085	31.786	73.2398	71.8429	75.8478
Zm00001d032046_T002	12.7389	4.35398	7.9769	9.0348	3.05293	1.89504			Solyc09g090520.3.1	120.478	129.974	136.973	167.314	182.978	197.254			LOC_Os06g46366.1	33.1799	36.5842	39.8958	85.6568	99.7785	105.831
Zm00001d004616_T008	3.46363	3.77179	4.35265	5.02493	5.22974	4.0924			Solyc07g049525.1.1	0	0	0	0	0	0			LOC_Os01g03760.2	5.70998	9.13789	7.03774	18.8791	17.5871	5.31933
Zm00001d013402_T011	0	0	0	0	0	0			Solyc06g048825.1.1	0	0	0	0	0	0			ChrUn.fgenesh.mRNA.82	0	0	0	0	0	0
Zm00001d027637_T005	0	0	0	0.303286	0.347328	0.207015			Solyc12g032990.2.1	0	0	0	0	0	0.106351			LOC_Os01g74360.1	1.28655	1.09562	1.4572	0.888213	0.202167	1.23504
Zm00001d006766_T001	0	0	0	0	0	0			Solyc09g010690.4.1	40.3404	32.924	25.2481	47.6412	49.8878	39.9532			LOC_Os08g22284.1	0	0	0	0	0	0
Zm00001d044649_T006	0.045332	0.050486	0.080881	0.12298	0.112028	0.083806			Solyc12g019050.2.1	0	0	0	0	0	0			LOC_Os11g09979.2	4.90885	3.81801	4.84095	6.06424	4.73101	5.49404
Zm00001d020696_T001	34.2427	31.4439	37.4032	45.3475	38.6163	34.1919			Solyc12g099210.2.1	0.310708	0	0.220481	0	0.021021	0.319808			LOC_Os07g20290.1	0	0	0	0	0.25849	0.157703
Zm00001d010975_T005	0.508119	0.265659	3.06944	0.275303	0.183549	0.323845			Solyc01g108235.1.1	0	0	0	0	0	0			LOC_Os09g24170.1	2.82901	4.63391	2.8531	2.99051	3.12478	3.02736
Zm00001d026072_T001	10.5971	2.83549	5.6133	4.21045	3.08256	1.16151			Solyc01g066115.1.1	0	0	0	0	0	0			LOC_Os01g28490.1	0	0	0	0	0	0
Zm00001d030110_T011	0.43205	1.55932	0.791847	3.17289	0.599269	3.42153			Solyc11g007360.1.1	6.57313	4.97922	6.90199	7.95429	4.82931	3.94855			LOC_Os08g34660.1	0	0	0	0	0	0
Zm00001d028398_T003	0	0	0	0	0	0			Solyc06g150111.1.1	0	0	0	0	0.053113	0			LOC_Os09g19280.1	2.55828	2.77112	2.9818	1.25225	0.751807	0.940819
Zm00001d034743_T001	0	0	0	0	0	0			Solyc02g088260.3.1	103.761	100.749	102.42	190.371	150.044	132.643			LOC_Os01g63330.1	0.031624	0	0	0	0	0
Zm00001d001860_T001	49.7535	112.438	65.8636	42.7243	53.1874	37.2089			Solyc07g008075.1.1	16.7171	21.3011	12.4605	17.4469	17.4966	12.25			LOC_Os12g25590.1	0	0	0	0	0	0
Zm00001d014175_T010	0	0	0	0.095458	0	0			Solyc02g092310.4.1	29.4222	25.7251	32.3094	24.2984	27.2653	30.9954			LOC_Os08g43070.1	0	0	0	0.050566	0	0
Zm00001d024894_T024	0	0	0	0	0	0			Solyc02g094300.4.1	32.9935	30.8053	40.1608	18.8639	20.2156	29.1823			LOC_Os06g31130.1	0	0	0	0	0	0
Zm00001d009248_T005	0	0	0	0.032322	0	1.2859			Solyc11g051123.1.1	0.045043	0.161637	0.176168	0	0	0			LOC_Os08g39320.1	0	0	0	0.098255	0	0
Zm00001d026239_T009	1.46662	1.72323	1.93258	1.79773	1.90968	3.45378			Solyc03g117450.1.1	0	0	0	0.200864	0.147426	0			LOC_Os03g25530.1	0	0	0	0	0	0
Zm00001d033937_T019	0	0	0	0	0	0			Solyc11g066780.3.1	6.51347	6.92194	6.97318	7.2328	7.32914	8.99014			LOC_Os11g05960.1	0	0	0	0	0	0
Zm00001d031903_T001	0.627217	0.405216	0.125249	0.20008	0.364832	0.326586			Solyc09g042690.2.1	0.143615	0.094632	0	0.136064	0	0.201287			LOC_Os01g74540.1	5.27882	4.19736	5.99979	13.6236	9.77777	6.86918
Zm00001d038163_T036	2214.77	2612.53	2482.81	1082.42	1103.08	474.345			Solyc05g056180.1.1	0	0	0	0	0	0			LOC_Os12g41670.1	7.1987	10.0095	8.26862	10.7586	10.7619	9.58443
Zm00001d020234_T002	0.451951	0.797746	0.366698	0.897846	0.708372	0.344789			Solyc09g009480.1.1	3.65702	3.54651	4.25005	0.356666	1.68487	3.125			LOC_Os01g32184.1	7.62108	9.56613	6.87312	9.97541	8.29997	10.2388
Zm00001d048258_T014	0	0	0	0	0	0			Solyc08g005590.4.1	28.2055	25.1204	23.2117	34.5023	36.6046	23.302			LOC_Os01g32184.2	5.23832	4.11597	7.57315	6.5153	10.0694	5.86059
Zm00001d049971_T001	0	0	0	0	0	0			Solyc05g007240.1.1	86.4053	68.6319	89.4038	39.2157	57.5476	58.1779			LOC_Os01g13880.1	0	0	0	0	0	0
Zm00001d006236_T004	0	0	0	0	0	0			Solyc04g081000.3.1	3.08142	4.91177	1.93738	7.19301	4.70662	4.10708			LOC_Os01g49910.1	1.25987	0.811474	2.19023	1.91268	1.37136	1.46446
Zm00001d013268_T003	0	0	0	0	0	0			Solyc10g008820.4.1	0	0	0	0	0	0			LOC_Os07g31140.1	0.1475	0.099663	0.075648	0.254655	0	0.162034
Zm00001d027321_T001	7.08884	17.1484	9.48518	5.01129	5.64265	2.25327			Solyc11g012660.2.1	1.98689	0.735346	0.465489	6.87778	2.89704	1.44232			LOC_Os03g43080.1	0	0	0	0	0	0
Zm00001d049534_T001	0	0	0	0	0	0			Solyc02g082050.3.1	3.63313	2.61105	1.59511	1.89904	2.94103	2.78215			LOC_Os08g37370.1	256.839	275.835	275.042	154.109	101.851	68.5487
Zm00001d008993_T022	0	0	0	0	0	0			Solyc04g015970.3.1	20.3843	18.8948	17.8038	20.6882	19.8479	21.3705			LOC_Os08g37370.2	3.75454	4.23923	1.94989	3.51025	2.06765	0.453503
Zm00001d031040_T008	0.238282	0.679806	0.306139	0	0.232314	0.189232			Solyc09g009380.3.1	3.17565	1.79023	2.66385	0.867397	2.52441	2.20323			LOC_Os05g11680.1	0.009293	0	0	0	0	0
Zm00001d030173_T014	3.71506	0.80582	4.73299	1.46448	2.3464	6.1421			Solyc01g105530.3.1	7.19026	3.95799	2.05008	2.5728	3.56906	2.43466			LOC_Os01g58220.1	6.76048	7.039	5.79266	5.04235	3.07098	3.47993
Zm00001d013055_T004	0.315055	0.10951	0.100099	0	0.213929	0.140571			Solyc01g060490.4.1	0	0	0	0	0.076761	0			LOC_Os01g58220.2	147.715	148.707	161.754	72.5274	55.8857	48.9097
Zm00001d048833_T003	3.85203	2.61494	2.57477	2.74226	2.62964	1.12701			Solyc07g053680.2.1	0	0	0	0	0	0			LOC_Os07g41720.2	12.2046	13.7363	11.9559	9.36413	8.61609	6.20521
Zm00001d018233_T003	1.4344	0	0	2.47171	0.526088	0			Solyc06g082810.3.1	34.5557	33.9256	32.9513	17.7616	25.4679	27.9355			LOC_Os01g59660.3	2.14847	1.88562	0.673832	1.42539	1.88867	1.39715
Zm00001d031078_T001	0	0	0.046831	0.017612	0	0.017074			Solyc04g076140.3.1	4.78829	3.79716	5.94516	1.77752	2.66679	5.15152			LOC_Os01g59660.2	3.83384	6.0309	5.48683	0.974308	2.21791	0.416743
Zm00001d026434_T002	0	0	0	0	0	0.088569			Solyc07g063610.4.1	59.2076	60.9414	61.8611	24.9956	35.1945	31.1561			LOC_Os01g59660.1	1.26547	1.97553	1.94544	9.75176	11.3366	9.1797
Zm00001d030893_T026	0.955668	0.930619	2.08541	0.346863	2.47856	2.80084			Solyc09g015440.1.1	0	0.077172	0.232042	0.069566	0.355521	0			LOC_Os05g13890.1	0	0	0	0	0	0
Zm00001d007632_T006	0.005279	0.005709	0	0	0.013876	0			Solyc02g036260.4.1	2.11095	1.21932	0.526266	0.727889	1.06952	1.22945			LOC_Os12g14900.1	0	0	0	0	0	0
Zm00001d021748_T001	1.59016	0.334962	1.30971	0.279779	0.644491	0.66594			Solyc01g017960.1.1	0	0	0	0	0	0			LOC_Os08g04400.1	2.58867	3.8864	3.52695	5.40004	4.58994	4.27321
Zm00001d024169_T002	10.3048	10.7118	11.2711	9.11736	9.77828	6.62709			Solyc11g019920.2.1	6.28868	5.72927	5.6411	11.7891	9.77564	6.62592			LOC_Os01g59660.4	0	0	0	0.572396	0	0.90476
Zm00001d001884_T006	0	0	0	0	0.020294	0.044662			Solyc08g007250.3.1	5.19201	5.54336	5.75906	3.59642	4.55807	4.61441			LOC_Os12g41780.1	2.50362	2.04372	2.39226	4.34123	3.51766	4.16167
Zm00001d032547_T010	0.983266	0.631831	1.03723	1.01649	0.672288	1.48146			Solyc01g011020.2.1	0	0	0	0	0	0			LOC_Os05g32100.1	0	0	0	0	0	0
Zm00001d047946_T001	0.874	0.972126	0.775949	0.904842	1.23556	0.759092			Solyc10g051240.1.1	8.8897	12.5275	11.3344	7.84264	6.55287	14.0373			LOC_Os12g41780.2	0	0	0	0	1.03777	0
Zm00001d007937_T006	0	0	0	0	0	0			Solyc12g044240.3.1	59.5705	48.9261	58.0216	69.5056	69.9578	64.1659			LOC_Os01g11670.1	3.33312	4.65175	4.28979	1.08382	0.540498	0.300779
Zm00001d038830_T003	16.1272	10.7887	10.3457	8.48853	9.91357	8.80227			Solyc11g006050.1.1	0	0	0	0	0	0			LOC_Os08g35290.1	0	0	0	0	0	0
Zm00001d038156_T010	0	0	0	0	0	0			Solyc09g031630.1.1	0	0	0	0	0	0			LOC_Os11g29860.1	0	0	0	0	0	0
Zm00001d018562_T001	4.64056	15.7274	0.130369	10.261	0	18.1302			Solyc01g102590.3.1	50.2898	44.6194	47.7786	45.695	45.4392	41.2296			LOC_Os07g36370.1	0	0	0.051804	0	0	0
Zm00001d024756_T003	0.014446	0	0	0.015529	0	0.021232			Solyc09g058993.1.1	0	0	0	0	0	0			LOC_Os10g18310.1	0	0	0	0.005379	0	0
Zm00001d019074_T001	0	0	0	0	0	0			Solyc12g009210.2.1	24.0121	21.7625	19.2913	25.1731	22.3859	23.6744			LOC_Os04g55100.1	0.182577	0	0	7.50396	6.78604	4.69677
Zm00001d050785_T001	20.0297	16.7	18.5005	18.7812	15.9893	16.4559			Solyc07g043670.1.1	0	0	0	0	0	0			LOC_Os01g65610.1	2.81483	2.60238	2.1486	1.7242	1.65328	1.63045
Zm00001d002089_T088	0.10774	0.277935	0.414981	0.257278	1.90526	0.579869			Solyc03g006560.3.1	26.9705	28.2066	26.7311	18.2119	22.4794	24.6872			LOC_Os02g48240.1	0	0	0	0	0	0
Zm00001d020378_T002	0.557645	0	0.408768	0.318024	0.261597	1.32017			Solyc01g094630.3.1	60.8413	54.0542	49.4	77.9584	69.2216	57.6714			LOC_Os04g07784.1	0.017258	0.013165	0	0	0	0
Zm00001d029646_T061	0	0	0	0	0	0			Solyc03g097180.3.1	79.8881	86.2522	64.9167	121.987	87.0236	86.3844			LOC_Os01g06810.1	0	0	0.011707	0.002973	0	0
Zm00001d033490_T005	0	0	0	0	0	0			Solyc08g077460.3.1	78.4361	58.8074	60.6982	189.65	130.461	96.2094			LOC_Os07g01200.2	1.76351	2.35918	1.52217	1.87235	1.211	1.15498
Zm00001d047178_T010	3.43194	1.10692	0.272394	3.00233	2.38517	2.62492			Solyc02g090120.1.1	1.02461	0.911437	0.216666	23.2898	8.0138	0.225691			LOC_Os10g28180.1	0	0	0	0	0	0
Zm00001d021298_T001	0.052555	0	0.198075	0	0.039636	0			Solyc01g088490.3.1	1.60945	0.957201	1.03882	1.07042	1.15332	0.978367			LOC_Os01g21990.1	43.0792	46.1688	43.7208	39.3038	26.7692	23.9363
Zm00001d014642_T001	4.04463	2.58791	5.19233	6.01346	4.95735	7.71791			Solyc03g116175.1.1	0	0.103547	0.304053	0	0	0			LOC_Os01g58540.1	0	0	0	0	0	0
Zm00001d045269_T039	1.14406	0.642126	0.488349	0.670777	0.493533	0.62066			Solyc06g054240.3.1	16.1492	14.6476	12.6431	12.082	18.5978	15.7847			LOC_Os03g61210.1	36.5678	38.1448	38.1982	52.5768	52.4995	58.1303
Zm00001d031667_T006	0.93211	0.029128	0.600857	1.55736	0.572707	2.01674			Solyc05g026350.2.1	0	0	0	0	0	0			LOC_Os12g38450.1	0	0	0	0	0	0
Zm00001d004804_T001	3.0963	1.24097	1.37838	2.44204	1.6146	2.6633			Solyc09g092040.3.1	161.99	157.657	147.703	159.321	150.303	147.067			LOC_Os09g15680.1	0.377528	0.386992	0.583756	3.39496	3.35597	3.51719
Zm00001d009697_T002	0	0	0	0	0	0			Solyc06g009600.2.1	0.077698	0.051611	0	0.075794	0.075442	0.070974			LOC_Os11g39530.1	0	0	0	0	0	0
Zm00001d023303_T016	0	0	0	0	0	0			Solyc10g081510.2.1	587.042	503.014	440.171	311.572	380.74	394.791			LOC_Os04g55110.1	0	0	0.031961	0	0	0
Zm00001d041889_T148	0	0	0	0	0	0.03103			Solyc06g067960.3.1	68.8691	60.5158	60.3477	101.862	85.2154	69.7118			LOC_Os11g38010.1	1.56622	1.3661	0.272065	1.89274	2.32224	1.4082
Zm00001d012729_T010	2.34468	0.935028	0.846452	1.78029	2.90073	0.965111			Solyc07g049360.3.1	472.12	469.647	453.231	631.897	571.992	445.741			LOC_Os05g01090.3	12.9211	16.9932	22.587	14.7126	17.5008	17.8062
Zm00001d025323_T001	0.748621	1.64182	0.047618	1.34529	0.505987	4.40384			Solyc12g040690.1.1	6.17746	4.78008	3.69026	6.39329	3.83863	4.66634			LOC_Os06g23200.1	0	0	0	0	0	0
Zm00001d053151_T003	216.091	132.846	196.127	253.076	300.359	122.043			Solyc09g150157.1.1	3.85569	4.19675	3.14355	2.8891	3.19856	4.0313			LOC_Os06g41250.1	0	0	0	0	0	0
Zm00001d043797_T016	2.49131	4.71837	1.01398	0.550541	0.727119	5.37558			Solyc02g065350.3.1	4.85415	4.13955	3.23229	2.63992	3.59644	4.30753			LOC_Os02g38620.1	0	0.015498	0	0	0	0
Zm00001d048329_T006	7.0265	2.21365	3.57765	8.59769	5.62296	8.15667			Solyc01g104050.4.1	16.4626	25.2289	21.0474	29.3409	25.0563	22.4135			LOC_Os10g25550.1	3.63506	4.49507	4.68384	5.05937	2.65929	2.65491
Zm00001d010784_T003	0.31616	0.485552	0.255679	0.158905	0.141323	0.382097			Solyc02g092130.2.1	41.0344	41.5316	43.1221	62.3659	54.2867	50.6337			LOC_Os06g16090.1	0	0	0	0	0	0
Zm00001d049884_T007	0.693501	0.175596	0	0	0.731318	0			Solyc10g055710.2.1	0.679917	0.434393	0.58271	0.501262	0.511251	0.484662			LOC_Os11g45660.1	0	0	0	0	0	0
Zm00001d001879_T006	0	0.020685	0.021122	0	0.034434	0			Solyc05g053170.3.1	0	0	0	0	0	0			LOC_Os07g12400.1	0	0	0	0	0	0
Zm00001d034581_T016	1.71972	1.8653	0.812282	1.51914	1.40788	1.51894			Solyc02g084300.1.1	0.42608	0	0.691562	0.331168	0	0.670446			LOC_Os06g25810.1	0	0	0.010109	0	0	0.004628
Zm00001d027431_T002	5.88975	4.06861	6.18647	9.57324	4.52853	7.97612			Solyc05g007520.1.1	0	0	0	1.46583	0.428905	0			LOC_Os08g36740.1	0.494948	0.975816	0.311167	15.9256	14.7716	9.39574
Zm00001d045690_T001	0	0	0	0	0	0			Solyc12g150103.1.1	15.7259	10.0173	6.96737	9.62456	8.78868	8.12129			LOC_Os11g18560.1	0	0.026269	0.009445	0.013001	0	0.007589
Zm00001d027392_T068	5.12606	4.99441	3.60916	0.855593	5.08941	0.732811			Solyc06g071630.2.1	5.42453	5.92702	7.03532	6.47931	5.99439	8.106			LOC_Os08g21260.1	0	0	0	0	0	0
Zm00001d052781_T011	0	0	0	0	0	0			Solyc11g062230.1.1	1.4063	2.57303	2.4603	3.11883	2.44033	2.64686			LOC_Os06g23210.1	0.338594	1.1369	1.27661	2.8047	1.38571	2.709
Zm00001d048258_T023	0.445209	0.361975	0.273828	1.06019	0.830051	9.26726			Solyc03g019760.4.1	28.9037	28.5873	38.6037	26.7196	26.286	41.4277			ChrUn.fgenesh.mRNA.89	0.043956	0.159282	0.099781	0	0.043262	0
Zm00001d014608_T004	0	0	0	0	0	0			Solyc11g044640.1.1	0	0	0	0	0	0			LOC_Os06g24594.2	14.6375	16.7144	16.1547	16.1926	13.8495	11.8455
Zm00001d032615_T005	0	0	0	0	0	0			Solyc05g026560.3.1	38.5567	38.0938	42.1515	50.7303	45.0091	49.6017			LOC_Os06g24594.3	1.9946	3.78282	3.47957	2.93383	2.35102	2.53787
Zm00001d014719_T003	0	0	0	0	0	0			Solyc10g050700.1.1	0	0	0	0	0	0			LOC_Os04g04730.1	0	0	0	0	0	0
Zm00001d018497_T006	4.46178	2.42854	3.31162	0.94794	0.857269	1.12817			Solyc09g010520.3.1	159.888	163.779	160.944	191.363	190.564	192.181			LOC_Os06g24594.6	2.41252	2.44053	2.32795	2.13147	3.09552	5.01725
Zm00001d022629_T002	0	0	0	0	0	0			Solyc09g037020.3.1	0	0	0	0	0	0			LOC_Os01g63550.1	0.028263	0.017505	0.015131	0	0.014369	0
Zm00001d008648_T009	0.689445	0.585104	0.317506	2.15744	0.268172	0.524212			Solyc01g010670.3.1	0	0	0	0	0	0			LOC_Os06g24594.4	1.54847	2.56777	3.39803	1.5449	2.11901	1.94316
Zm00001d053251_T017	0	0.300842	0	0	0	0.026477			Solyc03g036477.2.1	0	0.057704	0	0	0	0.025265			LOC_Os06g24594.5	3.71664	5.00472	4.57701	4.97816	3.79345	2.53286
Zm00001d026303_T023	0	0.034886	0.013766	0.011637	0.042527	0.023651			Solyc04g078870.4.1	19.0932	26.1379	22.8567	26.6639	26.0424	25.8163			LOC_Os03g55020.1	4.88561	3.26769	2.76597	0.143279	0.103762	0.115579
Zm00001d048379_T002	0	0	0	0	0	0			Solyc02g077300.2.1	1.50679	1.19967	0.655062	0.344403	0.454141	0.609954			LOC_Os04g47970.1	20.348	22.3844	22.3694	25.2216	22.2054	20.0582
Zm00001d019992_T001	0	0	0	0	0	0			Solyc01g104480.4.1	35.0525	40.4222	38.9321	43.3933	42.2797	47.7973			LOC_Os06g03350.1	0	0.512367	0.227201	0.416159	0	0.393456
Zm00001d046129_T001	0	0	0	0	0	0			Solyc04g080770.3.1	38.4492	43.594	51.6284	36.7676	40.0686	45.5216			LOC_Os03g40870.1	0.051822	0	0	0.007747	0	0
Zm00001d032588_T008	1.50477	0.060248	0	0	0.958097	0.328552			Solyc07g051840.4.1	23.5756	24.4192	35.114	25.0977	17.8221	29.5553			LOC_Os11g45050.1	0.276049	0.336017	0.23461	0.279697	0.34253	0.174284
Zm00001d039462_T001	0	0	0	0	0	0			Solyc06g062570.1.1	0	0	0	0	0	0			LOC_Os10g36460.1	0.022864	0.016922	0.011044	0.024069	0.057187	0.024071
Zm00001d016705_T001	66.6815	9.259	29.6788	26.2937	17.4226	22.6522			Solyc06g064620.3.1	0	0	0.074949	0.103718	0.076392	0			LOC_Os07g37240.1	4173.49	3216.53	2430.61	572.27	342.943	304.415
Zm00001d036752_T001	0	0	0	0	0	0			Solyc07g041970.4.1	11.7311	11.2636	6.15483	7.16699	16.3454	11.8791			LOC_Os02g56470.1	0	0	0	0	0	0
Zm00001d007407_T002	0	0	0	0	0	8.5e-05			Solyc10g047900.2.1	1.2741	0.976841	0.826566	2.4096	2.37329	1.34416			LOC_Os05g50480.1	40.8235	52.7138	50.934	78.5338	83.4064	79.2362
Zm00001d029705_T021	0	0	0	0	0	0			Solyc09g007920.4.1	602.984	915.692	363.405	296.612	253.49	233.111			LOC_Os12g35610.2	0	0	0	0	0	0
Zm00001d012146_T001	0	0	0	0	0	0			Solyc04g081800.3.1	0.600322	0.391087	0.708926	0	0.333864	0.276			LOC_Os03g58660.1	0.009429	0.014139	0.013729	0.005625	0	0
Zm00001d008789_T006	0	0	0	0	0	0			Solyc01g088640.4.1	23.5882	22.2177	24.2848	26.9336	24.29	24.5353			LOC_Os08g06850.1	0.014936	0	0.038862	0.087842	0.035018	0.112572
Zm00001d036656_T003	0	0	0	0	0	0			Solyc09g063020.4.1	20.2098	14.7509	13.5722	19.3918	17.4224	13.6868			LOC_Os06g49900.1	0	0	0	0	0	0
Zm00001d027337_T004	0	0	0	0	0	0			Solyc08g063080.3.1	61.584	62.7868	77.4724	71.2575	71.9273	78.8571			LOC_Os01g28340.1	0	0.191536	0	0	0	0
Zm00001d012666_T002	0.125994	0.375143	0	0.758805	0.308585	0.141576			Solyc09g097860.4.1	0.924758	0.739434	0.533728	0.427566	0.304923	0.408565			LOC_Os04g40820.1	0	0	0	0	0	0
Zm00001d008321_T016	0	0	0	0	0	0			Solyc07g039470.1.1	0	0	0	0	0	0			LOC_Os12g39380.1	49.3157	50.5452	48.8639	16.5631	13.4195	10.2481
Zm00001d011120_T001	0	0	0	0	0	0			Solyc02g030610.3.1	0	0	0	0	0	0			LOC_Os04g04070.1	0.884891	0.924662	0.738678	1.26572	0.238749	0.69937
Zm00001d026511_T042	0	0	0	0	0	0			Solyc12g098440.2.1	30.7483	33.2851	32.2268	27.1246	29.3315	35.4952			LOC_Os06g36270.1	11.5609	10.6901	16.3928	10.8712	9.0806	10.9129
Zm00001d009431_T001	0	0	0	0	0	0			Solyc10g079130.2.1	61.9904	101.557	81.6444	72.1274	70.9105	81.9382			LOC_Os06g36270.2	1.08841	3.77091	1.03264	3.60622	4.0466	1.65874
Zm00001d006197_T029	0	0	0	0	0	0			Solyc05g009300.1.1	85.669	82.7848	101.378	21.3771	40.3187	47.6419			LOC_Os06g36270.3	0.118372	0.191674	0.054582	0.119785	0.765518	0.23851
Zm00001d039417_T003	0.033876	0	0	0.063777	0	0			Solyc10g084910.3.1	0	0	0	0	0	0			LOC_Os06g36270.4	0	0	0	0	0	0
Zm00001d043578_T010	0	0	0	0	0	0			Solyc08g008430.4.1	0.681112	0.510285	0.567134	1.06562	0.491659	0.363903			LOC_Os06g36270.5	0.224192	1.33843	0.350182	2.95751	3.96817	2.27488
Zm00001d020526_T004	0.01544	0.039707	0.049688	0.039792	0.033022	0.039835			Solyc08g150109.1.1	0	0	0	0	0	0			LOC_Os12g03720.1	8.65087	11.142	11.0133	44.0676	40.9528	41.6647
Zm00001d052062_T006	0.762831	0.352087	0.203449	1.44671	0.22422	0.501289			Solyc12g096000.2.1	136.027	137.119	127.918	168.027	154.231	155.201			LOC_Os07g12640.1	9.23423	10.04	10.3319	13.6271	12.4077	12.9664
Zm00001d021799_T004	0	0	0	0	0	0			Solyc01g079270.1.1	0	0.244604	0	0	0	0			LOC_Os01g12900.3	0.678725	0.428923	0	0.53639	0.766536	0.088009
Zm00001d048049_T066	0.000351	0	0	0.000575	0.022475	0.066512			Solyc01g099150.5.1.1	7.95155	3.98445	10.3208	3.79609	1.4616	1.39213			LOC_Os01g12900.2	0.354411	0.282633	0.357796	0.210959	0.367727	0.287218
Zm00001d013633_T001	0	0	0	0	0	0			Solyc05g005440.3.1	0.812299	0.279251	0.219871	0	0.318932	0			LOC_Os01g12900.1	7.6183	7.6322	5.35858	4.00999	3.13158	4.05665
Zm00001d026706_T012	0	0	0	0	0	0			Solyc10g037930.2.1	0	0	0	0	0	0.288941			LOC_Os02g55900.1	0.037461	0	0	0	0	0
Zm00001d046581_T021	0	0	0	0	0	0			Solyc08g006290.3.1	0	2.89528	0.513951	0.33273	0.216103	0.426445			LOC_Os01g49060.1	9.03356	10.3223	10.383	7.36671	8.91882	6.74008
Zm00001d032279_T006	56.2182	28.5566	53.5505	63.5327	56.1254	61.3199			Solyc01g150175.1.1	0.456275	0.63654	0.828577	1.33051	0.964029	1.07885			LOC_Os01g49060.2	3.87331	4.3052	4.13567	2.37766	4.83164	3.55588
Zm00001d024998_T017	0.006713	0.037934	0.007942	0.064297	0	0.0403			Solyc02g067220.4.1	0.731989	0.662266	0.262653	0.637842	0.652666	0.991251			LOC_Os01g49060.3	11.6374	10.7559	12.757	14.1459	11.8743	11.469
Zm00001d047373_T005	7.65125	15.2888	14.0763	23.5689	0.260426	0.19652			Solyc09g091580.3.1	98.8714	108.003	101.974	83.0909	69.8341	71.8584			LOC_Os04g27630.1	0	0	0	0	0	0
Zm00001d004396_T034	0.037152	0.023031	0.05846	0.016681	0.803469	0.278324			Solyc12g014400.3.1	120.423	109.018	119.051	191.964	171.846	157.619			LOC_Os10g10530.1	0	0	0	0	0	0
Zm00001d011500_T005	0	0	0	0	0	0			Solyc04g076540.4.1	16.9236	16.3652	13.1378	19.9565	18.8472	17.1884			LOC_Os01g14540.1	0	0	0	0	0	0
Zm00001d047755_T008	0.378632	0.2251	1.03156	0.162004	1.32657	0.409923			Solyc02g036330.3.1	39.6603	40.5431	43.8538	49.2669	46.0822	48.4309			LOC_Os03g27380.1	0	0	0	0	0	0
Zm00001d014159_T008	0	0	0	0	0	0			Solyc01g096930.3.1	8.30895	8.98163	9.57171	12.9969	10.2112	11.553			LOC_Os02g02600.1	28.3214	25.7865	34.736	49.5387	58.6694	62.2525
Zm00001d053748_T002	25.5961	13.3251	13.8059	19.5562	12.4127	13.1806			Solyc09g072560.4.1	0	0	0	0	0	0			LOC_Os08g30770.1	0.377371	0.508447	0.376671	6.98691	4.95587	4.8959
Zm00001d003016_T002	0.000486	0.000507	0.000464	0	0	0			Solyc07g019498.1.1	0	0	0	0	0	0			LOC_Os07g22650.2	0	0	0	0	0	0
Zm00001d037536_T014	0	0	0	0	0	0			Solyc03g044837.1.1	0	0	0	0	0	0			LOC_Os09g37390.1	0.115936	0.278494	0	0	0	0
Zm00001d007454_T007	0.748096	1.25863	0.632089	0.607001	0.565013	0.7498			Solyc02g090110.3.1	9.57958	15.2939	10.151	12.9079	9.47312	9.2275			LOC_Os01g52590.1	0	0	0	0	0	0
Zm00001d036567_T001	36.5371	38.1335	35.7482	41.5934	46.1898	30.2647			Solyc09g082890.2.1	0.43444	1.96375	0.273911	0.326874	0.297382	0.451681			LOC_Os06g20960.1	0	0	0.061657	13.1672	10.8365	8.96696
Zm00001d006338_T002	0	0	0	0	0	0			Solyc02g092320.2.1	6.61063	9.50709	10.5839	7.77475	8.47188	8.7361			LOC_Os10g26630.1	13.278	16.298	11.6457	11.4589	13.3716	11.9357
Zm00001d046226_T008	0	0	0	0	0	0			Solyc03g063200.3.1	30.325	28.5504	31.927	28.1964	27.7195	28.9202			LOC_Os07g11640.1	0.060809	0.123265	0.041575	0	0	0
Zm00001d029567_T001	15.3468	10.2203	12.258	16.6418	14.7384	16.8592			Solyc09g150139.1.1	0	0	0	0	0	0			LOC_Os10g02960.1	0.125481	0.246487	0.179753	1.19218	1.71981	0.780911
Zm00001d043309_T024	0	0	0	0	0	0			Solyc07g062950.4.1	47.9549	42.9968	43.8299	26.7732	34.8389	40.6032			LOC_Os09g32340.1	0	0	0	0	0	0
Zm00001d052723_T007	0	0	0	0	0	0			Solyc07g043713.1.1	0	0	0	0	0	0			LOC_Os01g68000.1	0	0	0	0	0	0
Zm00001d010105_T001	0	0	0	0	0	0			Solyc05g011820.3.1	1.99148	1.684	1.92156	2.02781	1.84424	1.92238			LOC_Os01g74000.1	1.93202	1.42552	1.9828	3.22791	3.80181	3.85474
Zm00001d041588_T002	0.326097	0.118252	0.128051	0.171882	0.102957	0.0787			Solyc11g030553.1.1	0	0	0	0	0	0			LOC_Os02g10160.1	5.62472	5.19932	5.55161	6.37661	5.51637	5.42254
Zm00001d036905_T002	0.055398	0	0.144448	0.1622	0	0.090272			Solyc02g084100.3.1	0.119003	0	0	0	0	0			LOC_Os07g22650.1	20.535	12.7833	15.4734	6.71701	8.28777	6.32529
Zm00001d037732_T001	2.58321	0	0.477734	0.127678	0	1.36749			Solyc12g017280.2.1	5.854	4.30351	4.23229	5.67399	5.76035	5.91842			LOC_Os12g07940.1	25.5026	29.3919	31.0431	26.92	27.2622	23.7417
Zm00001d005164_T016	0.476783	0	0.235922	0.064052	0.360408	0.555365			Solyc12g014550.1.1	0	0	0	0	0	0			LOC_Os11g42060.1	0	0	0	0.072354	0	0
Zm00001d019166_T002	0	0.13708	0.005312	0.278637	0.168935	0			Solyc03g019680.3.1	34.3501	41.4411	39.0089	34.4953	28.6843	38.6666			LOC_Os01g55040.1	12.0909	15.4392	14.6356	20.9533	24.0478	21.8686
Zm00001d007288_T012	1.18887	1.94301	1.7344	0.49493	1.5399	1.63922			Solyc09g061710.3.1	19.3097	17.2099	16.1468	23.8341	21.3179	21.5293			LOC_Os12g29550.1	62.128	78.2191	65.6584	62.6355	69.8076	72.678
Zm00001d016463_T003	71.356	25.7103	26.3638	77.1622	49.7762	31.1488			Solyc03g121570.3.1	28.0409	23.9974	24.4078	30.6704	31.7667	31.5298			LOC_Os11g16710.1	0.402945	0.015237	0.090465	0.468435	0.90975	0.643271
Zm00001d017287_T001	0.066729	0	0	0	0.081967	0.145112			Solyc10g005780.3.1	16.7551	13.351	11.8064	14.0338	12.788	13.717			LOC_Os04g52740.1	0	0	0.324696	1.12728	2.16494	2.20398
Zm00001d045597_T031	0	0.020337	0.015201	0	0.111677	0.006019			Solyc02g086960.2.1	1.55199	1.17071	1.54644	1.7101	1.10925	2.16957			LOC_Os05g34830.3	11.9924	14.0662	11.6913	26.1594	50.1929	29.1147
Zm00001d043911_T002	7.13427	2.54271	1.68926	2.24709	3.23652	7.50033			Solyc11g042800.2.1	0.324603	0.842684	0.509069	1.49287	1.14756	0.802935			LOC_Os01g31320.1	0	0	0	0	0	0
Zm00001d019115_T004	1.46343	0.890395	1.1821	0.722996	0.508484	0.372164			Solyc08g066020.3.1	2.12823	2.0376	1.52902	2.7142	1.95294	2.18832			LOC_Os05g34830.1	44.47	53.4955	69.6999	150.786	148.591	153.278
Zm00001d053799_T010	0	0	0.072212	0	0.041675	0.073364			Solyc10g054207.1.1	0	0	0	0	0	0			LOC_Os09g23595.1	26.464	24.088	27.2439	156.249	221.986	338.875
Zm00001d025650_T001	0	0	0	0	0	0			Solyc01g034020.3.1	65.4623	63.1036	57.2606	58.768	56.0395	57.0063			LOC_Os07g02180.1	0	0	0	0	0	0
Zm00001d049049_T004	3.38141	1.07826	2.23554	6.62753	5.81572	3.50448			Solyc08g077970.2.1	17.2688	17.5615	14.5715	20.8747	18.7835	14.6608			LOC_Os04g18840.1	0	0	0	0	0	0
Zm00001d036090_T004	0	0	0	0	0	0			Solyc09g090200.4.1	83.313	92.5098	88.6303	76.3286	80.253	91.8983			LOC_Os07g10770.1	43.7149	57.4352	29.2509	8.40158	6.8933	6.96948
Zm00001d031954_T004	0.547536	0.556388	0.499233	0	0.341975	0.142524			Solyc06g009830.3.1	3.07624	3.24568	2.81199	3.72054	4.40975	2.41266			LOC_Os04g05470.1	0	0.074822	0	0	0	0
Zm00001d022155_T001	0.657828	1.77012	0.903455	10.0123	10.7487	17.4966			Solyc10g084100.2.1	2.02081	1.46034	2.69667	3.34773	3.82832	3.06127			LOC_Os12g08440.1	0	0	0	0	0	0
Zm00001d037546_T030	0	0	0	0	0	0			Solyc06g072950.3.1	0.164705	0	0	0	0	0			LOC_Os10g21248.1	2.99756	2.77278	2.96365	1.58126	0.784788	1.0749
Zm00001d029392_T005	4.3701	0.295997	1.07692	3.62724	0.66769	1.37213			Solyc06g071130.3.1	0.273108	0.071989	0.085197	0.163204	0.117958	0.206647			LOC_Os03g19380.1	144.856	131.53	171.135	198.199	170.755	147.204
Zm00001d017189_T004	0	0	0	0	0	0			Solyc07g150134.1.1	0	0	0	0	0	0			LOC_Os05g24060.1	0	0	0	0	0	0
Zm00001d048031_T033	0.815598	0.283603	0.666889	0.1592	0.129813	0.183608			Solyc07g008140.3.1	46.9134	100.942	32.4282	147.703	100.026	46.9277			LOC_Os08g20922.1	0	0	0	0	0	0
Zm00001d019108_T028	0	0	0	0	0	0			Solyc04g079410.3.1	16.7894	16.5818	19.166	27.1642	22.6357	20.8895			LOC_Os02g49555.1	1.68237	1.45742	1.47396	0.460093	0.472195	0.406445
Zm00001d033993_T008	2.03423	0.965696	2.2604	2.24039	0.726601	1.21427			Solyc02g030190.1.1	0	0	0	0	0	0			LOC_Os12g41634.1	0.329346	0	0	0.241077	0.181182	0
Zm00001d030996_T021	0.14984	0.096073	0.405306	0.474377	0.245925	0.379274			Solyc09g097980.4.1	4.50644	3.63207	4.75998	2.82969	3.05135	3.70811			LOC_Os08g05830.4	0.049512	0.623289	0.504117	0.215582	0.005837	0.044142
Zm00001d024480_T001	0	0	0.055443	2.21088	0.155158	16.8183			Solyc03g007110.3.1	38.3833	40.9491	45.1675	45.4468	46.9664	48.9165			LOC_Os12g31560.1	0	0	0	0	0	0
Zm00001d026106_T001	0	0	0	0	0	0.113322			Solyc01g100840.3.1	25.6281	22.7439	24.2191	31.687	26.8306	18.5046			LOC_Os08g05830.2	0.271178	0.398273	0.328519	0.492501	0.732015	0.309415
Zm00001d031232_T032	0.067225	0.231958	0.401832	0.097093	0.055346	0.166647			Solyc08g080770.3.1	9.68653	12.1105	10.7499	27.9285	7.45889	3.57792			LOC_Os08g05830.3	0.256109	0.381924	0.325387	0.864678	0.801968	0.714324
Zm00001d050689_T001	0.322762	0.398553	1.52346	1.30653	1.12275	5.05271			Solyc03g077980.2.1	0.592606	0.582591	0.350526	0.652772	0.78791	0.582565			LOC_Os08g05830.1	8.14428	14.0754	13.8991	28.4294	28.761	26.3445
Zm00001d026369_T002	0	0	0	0	0	0			Solyc01g079390.4.1	32.4219	34.224	33.5351	27.5146	33.6405	37.6574			LOC_Os03g39560.1	0	0	0	0	0	0
Zm00001d021553_T001	0	0	0	0	0	0			Solyc01g108740.3.1	0.540768	0.371718	0.29657	0.66323	0.172542	0.421775			LOC_Os01g15720.1	0	0	0	0	0	0
Zm00001d033624_T001	8.94517	7.41822	3.7356	11.9555	9.07718	60.6408			Solyc07g049670.4.1	0	0	0	0	0	0			LOC_Os09g27810.1	0	0	0	0	0	0
Zm00001d047499_T001	1.58654	1.10201	0.930037	1.95652	1.65237	1.81462			Solyc07g009443.1.1	16.1046	13.8039	13.4129	17.2302	15.4713	15.3858			LOC_Os01g36710.1	1.03046	1.26776	1.60947	0.781812	0.488063	0.552654
Zm00001d050032_T004	1.93093	3.46759	2.03055	0.979181	2.05206	0.755042			Solyc04g081290.3.1	95.9482	82.0057	78.0062	93.2625	73.8259	84.8492			LOC_Os03g41920.1	0.345174	0.47965	0.389452	0.260893	0.418074	0.478921
Zm00001d043135_T003	3.73463	2.21198	3.48899	4.90853	3.63469	3.01417			Solyc10g075116.1.1	0	0	0	0	0	0			LOC_Os04g41360.1	2.65008	2.662	2.4826	2.41907	0.858552	2.13952
Zm00001d007121_T004	0.885817	0.561914	0.661344	1.51805	0.948875	0.617324			Solyc05g051060.3.1	16.29	15.5159	13.6487	11.8847	14.0226	16.7095			LOC_Os01g59819.1	0.821768	1.04995	0.427168	0	0.155336	0.197199
Zm00001d038174_T004	0	0	0	0	0	0			Solyc01g057690.2.1	0	0	0	0	0	0			LOC_Os09g05030.2	2.86367	2.53125	2.67326	2.74386	2.41983	2.00411
Zm00001d048512_T006	0.012399	0	0	0.004781	0.004783	0.025469			Solyc09g090750.3.1	9.06801	7.74705	8.65639	9.4337	9.47473	7.05162			LOC_Os04g46120.1	0	0.131637	0	0	0.509982	0.156464
Zm00001d006597_T046	0	0.007201	0	0	0.048908	0.023533			Solyc04g012140.1.1	13.0513	9.67181	8.03793	75.6818	60.0303	15.3814			LOC_Os11g41080.1	0	0	0	0	0	0
Zm00001d052445_T029	0.041341	0.017001	0.039441	0.092089	0.131188	0.106747			Solyc09g074520.3.1	66.4359	62.901	84.9365	32.9775	55.5043	79.0818			LOC_Os02g04670.1	2.81655	3.72721	3.16445	7.63243	7.04314	6.606
Zm00001d053127_T003	0	0	0	0	0	0			Solyc12g038840.2.1	0	0	0	0	0	0			LOC_Os09g05030.1	1.33286	2.82056	1.57158	1.21246	1.26883	0.968048
Zm00001d022487_T001	2.80066	0.566967	0.293511	2.30228	0.027013	0.836976			Solyc06g072200.1.1	0	0	0	0	0.190228	0			LOC_Os11g14920.1	0	0	0	0	0	0
Zm00001d048505_T001	0.004595	0	0	0.144017	0.15748	0.017846			Solyc10g007077.1.1	0	0	0	0	0	0			LOC_Os10g19040.1	0.282644	0	0.16197	0	0	0
Zm00001d043459_T004	29.3455	7.6025	9.25603	7.02521	6.98221	13.8407			Solyc06g062910.2.1	11.501	13.3657	9.24461	12.5113	10.3835	13.0231			LOC_Os12g20340.1	0	0.052871	0	0	0	0
Zm00001d045232_T001	0.216405	0.11432	0.252846	0.217922	0.666968	0.273111			Solyc02g088570.2.1	45.3125	45.2337	49.812	46.4389	50.7257	48.587			LOC_Os05g23290.1	0	0	0	0	0	0
Zm00001d046272_T001	11.3824	6.12629	8.48218	8.72909	11.3363	8.74955			Solyc06g076570.4.1	30.8919	25.8059	22.2561	159.407	157.801	104.573			LOC_Os03g44650.1	0.176609	0.17521	0.073812	0.037254	0	0
Zm00001d051998_T003	0.379475	2.65556	1.26241	5.49593	0.612345	2.9042			Solyc05g051810.1.1	0	0	0.230466	0	0	0			LOC_Os07g38560.1	19.6	24.8599	24.3244	30.2276	28.3968	29.5917
Zm00001d030518_T043	7.68129	6.68438	6.37188	9.8853	10.6051	7.01835			Solyc03g117070.1.1	3.08409	1.39681	0.933316	4.48877	3.84811	1.50025			LOC_Os04g25700.1	0	0	0	0	0	0
Zm00001d034874_T001	1.25533	4.25249	4.83178	6.27448	2.31272	8.82965			Solyc06g043070.4.1	10.6016	7.08573	7.37002	14.3678	13.3402	10.0964			LOC_Os02g29740.1	0	0	0	0	0	0
Zm00001d014422_T025	1.02751	0.112619	0.53066	0.916582	0.137699	0.219932			Solyc01g094550.3.1	42.9909	46.0806	33.7359	56.6307	49.8026	50.7412			LOC_Os02g20540.1	0	0	0	0	0	0
Zm00001d013751_T002	0	0	0	0	0	0			Solyc06g071690.3.1	3.62627	2.71988	1.94019	1.81831	1.83271	1.33332			LOC_Os09g26270.1	0	0	0	0	0	0
Zm00001d027615_T001	0	0	0	0	0	0			Solyc06g062930.1.1	0	0	0	0.349525	0	0			LOC_Os10g07614.1	0	0	0	0	0	0
Zm00001d047973_T002	0.094351	0.000887	0.309605	0.172859	0.300978	0.193491			Solyc03g097300.4.1	37.678	35.0502	35.5067	49.0767	48.2926	45.6604			LOC_Os03g25470.1	6.61511	6.47272	7.72223	14.3448	18.7784	11.051
Zm00001d011560_T056	0	0	0	0	0	0			Solyc10g018630.3.1	0	0	0	0	0	0			LOC_Os02g03540.1	27.3578	30.2635	37.4953	49.2032	39.5208	40.3261
Zm00001d051404_T005	0.161608	0	0.034868	0.054146	0.16532	0.073483			Solyc01g096300.4.1	4.1682	3.38991	3.07751	6.24608	5.75184	4.17492			LOC_Os05g29940.1	0	0	0	0	0	0
Zm00001d006177_T009	0	0	0	0	0	0			Solyc11g021360.3.1	0.644992	0.663795	0.945506	1.37372	1.71927	1.44423			LOC_Os08g16250.1	0	0	0	0	0	0
Zm00001d039341_T044	8.13479	4.03866	16.5975	21.3826	15.2459	5.39335			Solyc07g150136.1.1	0.092663	0.256776	0.118172	0.230959	0.285052	0.130833			LOC_Os11g19580.1	0	0	0	0	0	0
Zm00001d031487_T008	0	0	0	0	0	0			Solyc02g076770.1.1	0	0	0	0	0	0			LOC_Os07g49020.1	8.62725	9.10503	7.71274	3.21985	3.36096	3.8976
Zm00001d047710_T014	0.547932	0.145359	0.457433	0.425041	0.174045	0.535478			Solyc06g053350.3.1	19.93	17.7945	18.0983	19.8721	20.0907	20.6775			LOC_Os05g29800.1	0	0	0	0	0	0
Zm00001d037546_T012	0	0	0	0	0	0			Solyc06g069565.2.1	4.26358	3.49988	3.64514	9.5484	6.43062	5.33873			LOC_Os10g40450.1	0	0	0.760396	1.75947	2.37191	0.988683
Zm00001d022492_T001	0	0	0	0	0	0			Solyc08g065470.4.1	25.2962	18.4285	17.0701	23.4207	23.3948	17.6254			LOC_Os08g06180.1	0	0	0	0	0	0
Zm00001d043835_T007	0	0.015414	0.002063	0	0	0			Solyc10g050460.1.1	2.285	2.97657	3.88088	0.569233	0.631828	1.9761			LOC_Os09g36976.1	13.936	11.5992	13.7928	19.8265	17.8844	19.0204
Zm00001d010292_T002	1.56394	1.59985	1.43269	1.7991	1.81734	4.13708			Solyc04g080020.4.1	37.7883	40.3832	40.3982	38.5583	42.3933	44.0029			LOC_Os05g30890.1	0.054135	0.159823	0.149094	0.062535	0.049039	0.047831
Zm00001d036351_T197	0.041794	0.013252	0.017183	0.088497	0.018438	0.175676			Solyc07g056450.3.1	0.807414	0.719853	0.31417	0.200018	0.106501	0.189372			LOC_Os07g06080.1	19.1347	19.4708	20.1014	23.9208	21.9163	20.5879
Zm00001d048673_T006	0	0	0	0	0	0.039065			Solyc07g026740.1.1	2.16776	2.04369	2.37603	2.8417	1.74913	4.10714			LOC_Os03g59152.1	0	0.088436	0.261347	0.416949	0.787972	0.351339
Zm00001d030952_T002	7.01819	3.70308	5.61165	7.53525	6.67914	4.99824			Solyc09g005210.4.1	0	0	0.202147	0	0.17237	0			LOC_Os05g40850.1	0	0	0	0	0	0
Zm00001d011579_T004	3.37772	5.37147	4.48847	4.27912	2.86283	1.41969			Solyc11g012890.2.1	40.2174	30.2188	34.4694	49.8628	44.6787	35.8092			LOC_Os07g48460.1	2.82585	3.4401	4.26438	127.577	143.972	116.423
Zm00001d014632_T004	1.90565	0.931203	2.22925	2.22498	3.61843	1.47802			Solyc10g055130.2.1	0	0	0	0	0	0			LOC_Os03g04169.1	105.785	108.129	102.868	123.879	103.379	104.679
Zm00001d046630_T033	0.107211	0.070934	0.071033	0.090988	0.293626	0.172072			Solyc01g066870.3.1	22.2919	21.0371	25.0853	9.88751	13.3859	18.7034			LOC_Os03g59970.1	0	0	0	0	0	0
Zm00001d005696_T002	0.16566	0	0	0.154028	0.416571	0.027369			Solyc08g082190.3.1	10225.7	12218.3	12514.6	10338.1	12642.1	11321.1			LOC_Os06g29200.1	0	0	0	0	0	0
Zm00001d013796_T063	0.011631	0.004499	0.006313	0.031176	0	0.007865			Solyc11g068910.3.1	4.23998	4.92871	4.43727	4.83591	4.59682	4.0954			LOC_Os01g06570.1	0	0	0	0	0	0
Zm00001d008523_T001	0	0	0	0	0	0			Solyc02g032410.3.1	0.473271	0.839249	1.16895	0.670267	1.25396	1.63808			LOC_Os04g21120.1	0	0	0	0	0	0
Zm00001d033657_T032	0.025687	0.027317	0	0.057872	0.033435	0			Solyc06g073410.3.1	21.6391	16.0781	15.9791	23.9449	22.9703	17.9682			LOC_Os03g24000.1	0	0	0	0	0	0
Zm00001d031058_T005	5.03394	2.52751	2.96655	2.96806	4.35398	1.0434			Solyc10g086380.1.1	2.29241	3.00939	3.95316	1.08625	1.85795	3.87546			LOC_Os11g04220.1	10.2603	12.6865	12.9095	13.4991	12.995	13.0826
Zm00001d028749_T009	0	0	0	0	0	0			Solyc09g075570.1.1	60.112	54.5336	43.0694	35.9631	46.2109	41.6246			LOC_Os02g58510.1	6.60658	7.29984	8.04463	6.92171	6.02787	4.93584
Zm00001d009690_T001	11.9429	11.1886	12.7127	18.6073	19.6736	19.5505			Solyc02g078660.4.1	6.21222	10.9764	8.11013	3.90101	2.99197	3.32207			LOC_Os11g01439.2	11.3689	26.795	24.7705	4.39327	2.31625	1.70085
Zm00001d005779_T140	0	0	0	0.276728	0.97812	0.342708			Solyc09g018205.1.1	0.058463	0	0	0.06246	0	0			LOC_Os12g25990.1	0	0	0	0	0	0
Zm00001d033364_T074	0.127028	0.119726	0.092151	0.179857	0.107271	0.143724			Solyc04g076155.1.1	0	0	0	0	0	0			LOC_Os05g31990.1	0	0	0	0	0	0
Zm00001d014690_T009	0	0	0	0	0	0			Solyc05g021510.2.1	0	0	0	0	0	0			LOC_Os01g72360.1	0	0	0	0	0	0
Zm00001d039189_T007	0.444002	0.313208	0.579036	0.584854	0.450908	0.469202			Solyc06g009040.4.1	0.412966	1.6298	0.132417	0	0	0.152807			LOC_Os03g55340.1	0.131843	0.428344	0.249163	3.75016	6.63612	6.38619
Zm00001d045192_T014	0	0	0	0	0	0			Solyc06g048820.1.1	634.354	683.709	397.316	148.725	256.351	253.873			LOC_Os01g32940.1	0	0	0	0	0	0
Zm00001d038620_T004	0.407441	0.233375	0.298349	0.121916	0.416724	0.12344			Solyc04g024650.3.1	0	0	0	0	0	0			LOC_Os11g19840.1	0	0	0	0.274974	0.357161	0.368104
Zm00001d007943_T036	0.269006	0.280038	0.296003	0.223935	0.162981	0.730708			Solyc12g095980.2.1	6.03822	4.2351	4.89527	1.91827	4.25762	3.44179			LOC_Os09g01020.1	0	0	0	0	0	0
Zm00001d039867_T003	0	0	0	0	0.069354	0			Solyc03g115340.3.1	0	0	0.087094	0	0	0			LOC_Os06g49470.1	1.88532	1.62371	2.33537	2.82934	3.46595	3.7223
Zm00001d029705_T035	0	0.084388	0	0.094374	0.070057	0.145514			Solyc05g018480.1.1	0	0	0	0	0	0			LOC_Os09g24870.1	0.054653	0	0	0	0	0
Zm00001d034590_T001	13.9473	7.38913	10.5764	14.5338	16.4845	7.22042			Solyc04g051100.3.1	9.98621	9.4525	12.0799	7.85277	8.14234	8.95723			LOC_Os02g51440.1	0	0	0	18.8463	2.48227	0.391437
Zm00001d027393_T001	2.00837	1.75292	1.56817	3.02195	2.57995	1.59613			Solyc05g005590.4.1	27.6718	26.4825	32.4959	32.8129	35.5686	37.7219			LOC_Os12g31330.1	0.244277	0.569995	0	0.912207	0.298701	0.611808
Zm00001d053245_T007	0	0	0	0	0	0			Solyc03g006545.1.1	0.485764	1.22186	3.03499	0	1.24577	1.72239			LOC_Os04g47510.1	0	0	0.130742	0	0	0
Zm00001d038726_T001	0	0	0	0	0	0			Solyc07g065500.2.1	26.1595	20.582	33.6221	5.13951	11.9971	12.696			LOC_Os07g48010.1	0.407829	0.270198	0.328248	2.34851	2.66686	2.8142
Zm00001d051614_T001	0.04047	0.088016	0.050079	0.035868	0	0			Solyc05g006360.2.1	0.061019	0	0.07406	0.096467	0.227081	0.074602			LOC_Os06g33140.1	0	0	0	0	0	0
Zm00001d033766_T001	0	0	0	0	0	1.36137			Solyc02g010680.1.1	0	0.138723	0	0	0	0.263662			LOC_Os09g09980.1	2.15589	3.82228	2.01372	3.0219	2.3927	1.87699
Zm00001d028203_T013	1.07447	0.166208	0.082451	1.60443	0.350294	0.208987			Solyc00g112190.2.1	0	0.01098	0	0.022935	0	0			LOC_Os09g20024.1	82.0393	68.5605	68.7072	60.9803	65.4137	64.1742
Zm00001d052404_T004	0.628391	0.24078	0.317699	0.937636	0.548314	0.712104			Solyc06g076320.1.1	0	0	0.401432	0.358756	0.431576	0.181538			LOC_Os12g21789.3	0	0	0	0	0	0
Zm00001d013920_T003	0	0	0	0	0	0.025358			Solyc01g087710.2.1	1.11387	2.41137	3.02524	0.296563	0.181455	0.622966			LOC_Os12g21789.1	2.19369	4.8174	3.09858	2.52564	13.9545	4.72659
Zm00001d043859_T001	0	0	0	0	0	0			Solyc07g045610.1.1	0	0	0	0	0	0			LOC_Os07g01580.1	0	0	0	0	0	0.134174
Zm00001d005756_T004	0.011139	0.134694	2.11272	0.223492	1.44985	0			Solyc07g044840.3.1	217.972	175.258	186.868	286.938	297.166	317.618			LOC_Os12g03000.1	0.018394	0.006366	0.015396	0	0	0
Zm00001d046538_T006	0	0.508981	0	0	0	0			Solyc04g078950.1.1	27.5265	25.7189	25.1091	21.4623	21.3145	20.8972			LOC_Os07g29780.1	0.715208	0.790921	0.78232	0.728311	0.589088	0.665234
Zm00001d048840_T001	0	0	0.066459	0.221366	0.237953	5.98887			Solyc07g008590.1.1	11.9381	14.6505	17.6577	4.87336	6.83937	11.5719			LOC_Os07g29780.2	0	0	0	0	0	0
Zm00001d027630_T008	1.22887	2.00096	0.887385	2.15662	1.23319	3.96772			Solyc00g500286.1.1	0.010624	0	0	0	0	0.013923			LOC_Os01g52980.1	9.10425	8.07875	9.59191	10.5701	11.627	8.97454
Zm00001d017448_T001	0	0.051609	0	0.405256	0.009908	0.011979			Solyc03g123690.1.1	0	0	0	0	0	0			LOC_Os07g38370.1	5.01752	4.59319	4.49207	5.02129	4.15597	4.51334
Zm00001d050970_T040	0.134904	0.154306	0.209836	0.2687	0.161276	0.502005			Solyc05g150134.1.1	0	0	0	0	0	0			LOC_Os12g29470.1	0	0	0	0	0	0
Zm00001d008390_T009	0.456056	0.229235	0.95433	1.12347	0.855166	0.815119			Solyc01g100340.4.1	0.583735	0.599601	0.559262	1.40419	0.970442	0.755063			LOC_Os07g39620.2	6.05277	7.01614	4.35661	3.83258	5.74737	7.37393
Zm00001d053232_T001	5.86595	13.8566	0	23.3015	17.6748	23.3022			Solyc04g045470.4.1	12.9144	12.6292	9.68397	9.55247	9.05098	8.60624			LOC_Os03g62350.1	0	0	0	0	0	0
Zm00001d007384_T002	0	0	0	0	0	0			Solyc06g073280.3.1	94.7333	90.7918	97.6141	88.927	89.4881	95.2733			LOC_Os03g45590.1	0	0	0	0	0	0
Zm00001d037408_T013	0.458794	0.336138	0.380606	0.356276	0.393781	0.575881			Solyc12g006705.1.1	28.212	40.8761	34.4843	35.1357	38.5571	42.0553			LOC_Os03g05210.1	2.74699	1.76473	1.06245	1.20351	0.926844	1.1254
Zm00001d037189_T001	1.18132	0.10212	0.201924	1.15436	0.248386	1.24205			Solyc03g096950.4.1	43.006	44.7035	38.4883	40.6765	36.4046	36.5314			LOC_Os10g31200.1	0	0	0	0	0	0
Zm00001d002317_T014	5.82091	0	2.73247	0	0.635902	0			Solyc08g062660.3.1	164.395	148.282	140.061	157.245	166.549	144.303			LOC_Os01g52190.1	0	0	0	0	0	0
Zm00001d028481_T040	0.067628	0.03284	0.054113	0.045009	1.14475	0.111394			Solyc06g009987.1.1	0	0	0	0	0	0			LOC_Os11g40750.1	0	0	0	0	0	0
Zm00001d025590_T010	0	0	0	0	0	0			Solyc12g019770.1.1	0.138902	0	0	0.761454	1.23449	0.391915			LOC_Os02g13080.1	0	0	0	0	0	0
Zm00001d040117_T003	0.154081	0.429258	0.249027	0.198882	0.064411	0.336088			Solyc09g089750.1.1	12.1141	7.72433	3.7738	7.96056	5.70545	6.14726			LOC_Os01g16250.1	0.138706	0	0.086118	0.426333	0.383247	0.248032
Zm00001d014968_T002	0	0	0	0	0	0			Solyc03g097770.2.1	1.06714	0.696943	1.17605	0.426312	0.348818	0.509734			LOC_Os01g03860.1	0	0	0	0	0	0
Zm00001d031764_T005	9.23747	3.65569	7.81539	11.392	13.2671	16.2511			Solyc03g150128.1.1	0	0	0	0	0	0			LOC_Os10g09330.1	0	0	0	0	0	0
Zm00001d021800_T001	0	0	0	0	0	0			Solyc01g016640.3.1	0	0	0	0	0	0			LOC_Os03g21260.1	0.273576	0.247533	0.21932	20.2465	37.1872	35.6344
Zm00001d037535_T002	0	0	0	0	0	0			Solyc11g061785.1.1	0	0	0	0	0	0			LOC_Os05g28280.1	43.9694	53.1001	56.0001	99.4547	88.9585	90.2715
Zm00001d017352_T006	9.19207	3.13688	3.73936	4.03367	1.96241	8.07353			Solyc09g010640.2.1	102.161	113.7	113.685	115.565	112.564	122.007			LOC_Os12g16130.1	0.084201	0.293244	0.533935	0.284744	0.600392	0.364291
Zm00001d052081_T003	6.04127	4.96828	4.26337	7.95914	7.69597	6.10282			Solyc02g030637.1.1	0	0	0	0.458958	0.190902	0.062315			LOC_Os06g03190.1	0	0.043087	0.079582	0	0.240739	0.039037
Zm00001d038734_T007	0.085418	0.076951	0.271173	0.742804	0.566355	0.104739			Solyc08g066335.1.1	1.36824	1.38562	3.69219	0.553392	0.53214	0.184564			LOC_Os01g60260.2	0	0	1.90424	0	0	0
Zm00001d027788_T034	0	0	0	0	0	0			Solyc01g080470.3.1	28.0944	28.587	31.2804	32.3756	33.6871	33.6312			LOC_Os01g60260.1	3.46504	3.96874	3.95129	14.1769	12.6055	12.4548
Zm00001d026041_T001	0	0	0	0	0	0			Solyc10g083740.3.1	63.9225	53.9189	47.0655	68.7146	63.7946	56.8666			LOC_Os10g17110.1	0	0	0	0	0	0
Zm00001d026511_T032	0.169305	0.100815	0.250994	0.037064	0	0.065559			Solyc07g063550.3.1	66.4549	67.5777	79.3058	71.8595	76.6416	86.1178			LOC_Os01g08330.1	0	0	0	0.002738	0	0
Zm00001d047112_T001	0	0	0	0	0	0			Solyc02g071410.3.1	1.93618	1.32724	1.70206	1.12126	1.80071	2.30427			LOC_Os11g43980.1	0	0	0	0	0	0
Zm00001d010970_T005	18.8338	10.8512	0	0	19.4937	0.234069			Solyc05g010810.1.1	161.744	136.021	156.117	141.301	185.286	189.907			LOC_Os05g11520.1	0	0	0	0	0	0
Zm00001d002149_T003	0.098741	0.804487	0.028042	0.237763	0.969265	0.996956			Solyc07g008420.3.1	0	0	0	0	0	0			LOC_Os02g36450.1	8.08636	5.94004	11.0006	27.5185	17.0918	15.8539
Zm00001d011776_T006	0.547528	0.197518	0.637832	0.284642	0.137487	0			Solyc10g009140.3.1	0	0.073424	0	0.05205	0	0			LOC_Os02g36450.2	0	0	0	0	0	0
Zm00001d013041_T001	9.70661	5.00588	8.13402	6.62151	7.95909	4.94254			Solyc01g103340.4.1	16.3527	12.292	15.797	16.9006	16.2672	16.4364			LOC_Os04g20560.2	0	0	0	0	0	0
Zm00001d044497_T001	13.951	11.1436	12.8195	13.3877	11.9471	11.4425			Solyc11g040380.2.1	44.3647	27.0927	30.804	40.8097	35.0111	31.5274			LOC_Os09g28130.1	0	0	0	0	0	0
Zm00001d044367_T002	14.2445	10.5063	11.881	13.6146	13.4459	10.2209			Solyc08g077830.1.1	41.5835	40.0638	40.7721	44.3068	42.9233	43.7731			LOC_Os12g08370.1	0	0	0	0	0	0
Zm00001d011242_T001	0.036061	0	0	0	0	0			Solyc09g091090.2.1	0.063004	0.07364	0.09155	0.180025	0	0			LOC_Os02g28240.1	0	0	0	0	0	0
Zm00001d037836_T012	0	0	0	0	0	0			Solyc06g074570.2.1	0	0	0	0	0	0			LOC_Os07g30210.1	0	0	0	0	0	0
Zm00001d031064_T001	0.030488	0.912156	0.041372	0.037193	0.082499	0			Solyc05g040030.1.1	0	0	0	0	0	0			LOC_Os05g17720.1	0.071367	0.101166	0.058952	0	0	0.030764
Zm00001d000019_T001	48.0056	50.3102	54.0828	44.618	40.1045	0			Solyc01g090180.4.1	1.42432	0.983422	1.23406	1.09925	1.68802	0.884214			LOC_Os01g33710.1	4.5197	5.18781	5.88178	5.70003	3.8174	4.02872
Zm00001d028788_T001	0	0	0	0	0	0			Solyc01g067400.3.1	29.5478	26.0063	27.938	28.1393	31.1124	31.5563			LOC_Os07g30210.2	0	0	0	0	0	0
Zm00001d047897_T010	0.05263	0.059891	0.047026	0.044296	0.008622	0.01591			Solyc09g042330.2.1	0	0	0	0	0	0			LOC_Os01g15229.1	0.128298	0	0	0	0.059741	0
Zm00001d020114_T001	0	0	0	0	0	0			Solyc08g068730.1.1	30.6471	15.2244	9.54383	84.6424	38.8425	24.8026			LOC_Os08g36800.1	0	0	0	0	0	0
Zm00001d042353_T003	2.64692	0.663125	3.69015	0.719721	0.993468	0.386283			Solyc07g044725.1.1	0	0	0	0	0	0			LOC_Os07g19230.1	0	0	0	0	0	0
Zm00001d047566_T016	0	0	0	0.897065	0	1.69992			Solyc06g062660.4.1	45.7174	49.824	43.7124	50.6122	57.3108	50.3967			LOC_Os05g44970.1	0	0	0	0	0	0
Zm00001d052070_T030	0.003755	0.004806	0	3e-05	0	0			Solyc01g090830.2.1	0	0	0.04702	0.026539	0.032079	0			LOC_Os07g47990.2	5.39381	4.451	3.69879	21.0061	13.8518	8.46517
Zm00001d052901_T001	20.5572	12.222	4.84808	20.2243	25.9625	17.0686			Solyc01g014960.1.1	0.185531	0	0.295463	0.35337	0	0.040667			LOC_Os12g33750.1	0	0	0	0.288962	0.247092	1.17082
Zm00001d034452_T007	2.47649	1.36929	0.968098	2.54063	0.688361	2.60407			Solyc04g058140.3.1	23.5743	26.9928	29.9648	25.3381	30.3051	32.2558			LOC_Os01g09240.1	0	0	0	0	0	0
Zm00001d050125_T005	0	0	0	0	0	0.207001			Solyc07g053120.4.1	8.31066	12.3168	8.42538	4.04643	5.10331	6.71915			LOC_Os12g11220.1	0	0	0	0	0	0
Zm00001d035552_T001	15.6417	10.0857	11.7023	18.9585	21.5896	21.4833			Solyc10g086130.3.1	0	0	0	0	0	0			LOC_Os12g04130.1	0.024774	0	0.039025	0	0.026623	0
Zm00001d043649_T008	0.024627	0.001686	0.344045	16.056	0.013794	0.011836			Solyc12g056220.2.1	451.664	393.019	461.024	182.943	323.059	358.942			LOC_Os08g17060.1	9.10837	6.94564	8.56801	12.856	13.4284	12.9494
Zm00001d021385_T002	20.8531	13.3502	27.401	31.9423	31.4574	21.3614			Solyc04g071230.3.1	0	0	0	0	0	0			LOC_Os09g21010.1	0	0	0	0	0	0
Zm00001d016606_T026	5.40036	6.11757	6.09115	14.7276	9.96946	9.56537			Solyc01g007740.4.1	87.6665	85.5523	85.7553	66.4523	81.0696	84.7736			LOC_Os03g55630.1	26.0603	26.7704	27.2153	26.1028	29.2233	30.9762
Zm00001d015151_T013	0	0	0	0	0	0			Solyc02g069990.1.1	0.183214	0.660519	0	0.095882	0.176912	0.342451			LOC_Os01g73380.1	0.140163	0.078898	0.102622	0.169612	0.099242	0.106282
Zm00001d031632_T032	0	0	0	0	0	0			Solyc02g084307.1.1	0	0	0	0	0	0			LOC_Os06g35290.1	0.279936	0.398513	0.13184	0.346333	0.494699	0.867991
Zm00001d033870_T004	0.197936	0	1.39614	0.813755	0.352854	0.329675			Solyc02g087450.3.1	0.43934	0.51478	0.225113	0.415639	0.449933	0.277392			LOC_Os10g35290.1	8.48962	12.5237	12.6625	19.3581	14.8374	11.0382
Zm00001d044186_T019	0.228405	0.249867	0.235267	0.181024	0.162051	0.276808			Solyc12g011255.1.1	0	0	0	0	0	0			LOC_Os04g36070.1	7.58439	5.48615	4.21547	1.69809	0.978704	1.32716
Zm00001d041954_T005	0.872506	0.580912	2.0006	0.419957	1.22032	1.62533			Solyc04g015630.2.1	3.91034	1.81782	2.35341	1.28988	1.01185	1.44003			LOC_Os01g04340.1	0.225284	1.15869	0.177619	0.2392	0.891789	0.087781
Zm00001d020602_T031	0.194346	0.029412	0.064209	0.022142	0.024885	0.116236			Solyc02g086180.4.1	118.023	65.721	67.0829	25.6876	86.7273	62.7277			LOC_Os07g22810.1	0.003642	0	0	0	0	0
Zm00001d008284_T003	0.01668	0	0	0	0	0			Solyc07g042850.2.1	7.20533	4.12684	7.36372	7.0734	6.02534	5.99315			LOC_Os03g64300.1	21.7518	26.4752	26.4532	29.6393	30.2632	28.1949
Zm00001d032304_T006	0	0	0	0	0	0			Solyc12g150100.1.1	0	0	0	0	0	0			LOC_Os05g09300.1	0	0	0	0	0	0
Zm00001d021641_T011	0	0	0	0	0	0			Solyc10g006820.4.1	19.7041	21.6999	26.1223	14.0476	16.3039	17.8265			LOC_Os01g48300.2	140.995	128.839	154.174	121.484	93.7567	84.8952
Zm00001d052093_T002	2.56621	1.1304	1.64021	2.30835	1.65258	1.56468			Solyc06g054400.3.1	7.34386	7.70008	8.24406	8.99571	9.98751	10.7508			LOC_Os01g48300.3	14.2212	11.3677	6.15874	6.46345	5.42408	3.03695
Zm00001d030130_T001	0	0.207531	0.091569	0.05664	0	0.095225			Solyc11g005390.3.1	1.61813	1.33564	1.48391	0.52657	0.843329	0.828654			LOC_Os01g10490.1	0.089418	0	0	0	0	0
Zm00001d050395_T001	0.884951	0.328714	0.615224	0.564564	0.669576	0.428999			Solyc09g090260.1.1	0	0	0.018851	0.014163	0	0			LOC_Os01g48300.1	11.4817	16.7864	6.35453	7.7339	4.36991	7.75457
Zm00001d006917_T002	0	0	0	0	0	0			Solyc11g007830.2.1	45.284	41.6901	51.217	39.5876	47.5242	40.7787			LOC_Os02g24250.1	0	0.031453	0.017005	0	0.014826	0
Zm00001d002385_T004	0	0	0	0	0	0			Solyc10g049840.1.1	0	0	0	0	0	0			LOC_Os01g48300.4	32.7303	29.3858	32.9543	43.3212	35.0121	28.0505
Zm00001d022357_T003	0	0	0	0	0	0			Solyc10g074828.1.1	0	0.11987	0.130193	0.119968	0.115886	0.027236			LOC_Os03g52110.1	0	0	0	0	0	0
Zm00001d019185_T001	0.128456	0.086113	0	0	0.301478	0.125511			Solyc01g014300.1.1	0	0	0	0	0	0			LOC_Os07g02350.1	68.8635	79.8303	80.5816	97.3631	90.2629	92.762
Zm00001d019988_T005	0	0	0	0	0.039904	0			Solyc01g079920.3.1	0	0	0.083731	0.00138	0	0			LOC_Os01g42500.1	14.5071	18.3907	18.8479	29.6309	25.6753	28.3009
Zm00001d044971_T002	0.156227	0.050305	0.154505	0.083768	0.118771	0.061941			Solyc03g083680.1.1	1.54776	8.35848	3.36313	5.56774	4.17368	6.28004			LOC_Os04g13220.1	9.10527	9.35999	12.8745	14.0786	12.2243	9.57614
Zm00001d033135_T001	0	0	0	0	0	0			Solyc12g099070.1.1	0.16131	0.082451	0.097787	0.107422	0	0.108113			LOC_Os11g04900.1	0.14367	0.133995	0.815648	1.58749	1.65411	1.46648
Zm00001d037557_T071	0.177109	0.138332	0.151721	0.126987	0.15824	0.293285			Solyc08g075790.4.1	1.48244	1.02284	0.964885	0.557986	0.748419	0.581789			LOC_Os01g15650.1	0	0.017725	0.041153	0.019827	0.006843	0.004795
Zm00001d039673_T019	0	0	0	0	0	0			Solyc06g059990.4.1	0	0.059138	0	0	0	0			LOC_Os01g07170.1	40.303	48.3607	51.867	22.5062	18.1654	19.0122
Zm00001d045104_T012	0	0	0	0	0	0			Solyc09g074640.3.1	36.2983	29.4628	21.3138	33.5107	36.2592	31.554			LOC_Os03g56350.1	0	0	0	0	0	0
Zm00001d021573_T002	1.84275	0.941473	1.56773	4.95063	5.39754	9.00038			Solyc06g061225.1.1	0	0	0	0	0	0			LOC_Os07g18920.1	0	0	0	0	0	0
Zm00001d012156_T039	0	0	0	0	0	0			Solyc09g010720.3.1	0.026965	0.038506	0	0	0	0			LOC_Os06g17860.1	0	0	0	0	0	0
Zm00001d010290_T004	0	0	0	0	0	0			Solyc10g005750.3.1	11.7621	9.39698	5.40742	7.72462	10.717	9.40927			LOC_Os02g12970.1	0.031425	0.042493	0.018213	0.034675	0.035418	0.022292
Zm00001d031132_T003	45.8926	18.6961	29.0335	32.7164	27.853	19.1842			Solyc07g055340.3.1	31.4153	35.5549	40.4784	22.7873	27.4042	29.659			LOC_Os03g14669.2	95.4528	99.2943	76.231	13.0513	13.0672	12.5208
Zm00001d004197_T001	0.034876	0.120084	0.199434	0.830645	0.249703	0.071762			Solyc08g074750.2.1	96.6122	77.1053	85.189	104.525	90.8363	74.7409			LOC_Os03g14669.1	69.644	35.3637	34.8613	14.2233	12.4622	12.3016
Zm00001d017820_T001	2.14197	2.58331	3.814	2.64763	2.4546	5.2861			Solyc05g016130.3.1	0	0	0	0	0	0			LOC_Os03g12170.1	0	0	0	0	0	0
Zm00001d035346_T051	0.115215	0.07352	0	0.008193	0.012324	0			Solyc08g007570.4.1	44.9303	14.7614	18.6786	16.9233	32.8594	18.8502			LOC_Os11g04630.1	0	0	0	0	0	0
Zm00001d025919_T003	3.60667	4.33598	1.75416	4.26049	2.21595	6.5616			Solyc12g010950.2.1	20.2675	8.3506	6.60186	12.2782	9.94811	13.5029			LOC_Os07g40880.1	0	0	0	0	0	0
Zm00001d029803_T007	0.865643	3.33337	2.73051	0.119342	0.424422	0.12238			Solyc03g026290.3.1	30.2589	23.838	23.6746	19.3828	21.8523	21.849			LOC_Os01g45200.1	14.898	19.691	11.6013	13.2211	11.4987	10.3673
Zm00001d048136_T001	24.8955	23.334	20.1229	31.9677	38.8236	34.7526			Solyc12g014615.1.1	0	0	0	0	0	0			LOC_Os08g40550.1	0.459382	0.344952	0.543133	0.729794	0.766178	0.390237
Zm00001d036056_T002	0	0	0	0	0	0			Solyc07g026680.2.1	50.7361	45.787	54.8721	32.674	33.4698	39.9745			LOC_Os12g43660.1	7.48102	8.07055	7.53004	1.93134	1.86431	1.2972
Zm00001d042777_T010	0	0	0	0	0	0			Solyc12g005140.2.1	10.3362	13.468	10.2502	13.4584	11.01	12.984			LOC_Os05g07280.1	0.057105	0.037717	0.068155	0	0	0
Zm00001d046590_T003	8.1775	4.99765	1.82854	3.15584	3.41952	4.28584			Solyc09g005230.3.1	4.8031	5.13042	6.61046	5.75266	4.48653	5.2996			LOC_Os04g28810.1	0	0	0	0	0	0
Zm00001d005383_T003	1.93386	0.918665	0	3.07773	7.051	13.5197			Solyc12g150106.1.1	0	0	0	0	0	0			LOC_Os02g03130.1	0	0	0	0	0	0
Zm00001d038777_T005	0	4.5782	0	8.16159	12.8613	14.4075			Solyc09g082845.2.1	0	0	0	0	0	0			LOC_Os03g18590.1	14.9022	18.9944	19.5658	17.5148	15.0724	12.6313
Zm00001d000133_T009	10.1086	18.5757	9.43908	6.13431	5.54177	1.7307			Solyc03g005810.4.1	1.14244	0.717824	0.773159	1.51594	0.914577	0.868571			LOC_Os07g11410.1	0	0.131611	0	0.107512	0.314566	0.1176
Zm00001d023741_T006	0	0	0	0	0	0			Solyc03g007230.4.1	51.9734	36.2838	27.5529	768.984	493.904	260.109			LOC_Os10g03050.1	0	0	0	0.033796	0	0
Zm00001d003728_T008	0	0	0	0	0	0			Solyc02g078050.4.1	0	0	0	0	0	0			LOC_Os03g36520.1	1.15037	1.48051	0.993612	2.00544	1.58793	1.23958
Zm00001d025980_T009	0	0	0	0	0	0			Solyc05g050910.3.1	9.87098	8.95983	11.3686	9.47258	8.46481	11.2031			LOC_Os03g24320.1	0	0.335484	0.075434	0.152564	0	0
Zm00001d003730_T004	0	0	0	0	0	0			Solyc06g053910.4.1	92.8662	67.5777	85.6604	84.4076	87.7522	99.9262			LOC_Os11g16540.1	20.5687	24.0965	23.1528	19.235	19.3088	17.7922
Zm00001d025589_T001	0	0	0	0	0.056365	0			Solyc01g058535.1.1	0.543883	1.42993	1.0626	1.3937	1.11122	0.630722			LOC_Os12g33590.1	0	0.100809	0	0	0	0
Zm00001d010974_T072	2.15809	0.93427	2.60653	0.886602	0.316666	0.252118			Solyc12g006970.1.1	69.724	65.4037	33.0141	20.7669	22.6734	17.1553			LOC_Os07g24830.1	5.46779	2.53676	2.8617	0	0.148092	0
Zm00001d044281_T039	0	0	0	0	0	0			Solyc04g051155.1.1	0	0	0	0	0	0			LOC_Os03g30710.1	0	0	0.040994	0	0	0
Zm00001d032376_T012	0.513919	0.320571	0.475676	0.854537	0.74741	2.65054			Solyc08g080620.1.1	94.353	139.165	61.0865	45.7046	23.8462	10.6647			LOC_Os11g15624.3	0.165445	0	0	0.053038	0	0
Zm00001d048187_T001	0	0	0	0	0	0			Solyc10g078860.2.1	8.05154	6.48379	5.64892	11.1626	11.4226	11.1517			LOC_Os06g19170.1	1.58668	1.75326	1.76253	1.49047	1.1819	0.96736
Zm00001d000296_T001	0	0	0	0	0	0			Solyc05g053360.3.1	23.718	20.7608	25.6435	19.5183	22.5839	26.0889			LOC_Os12g06530.1	0	0	0	0	0	0
Zm00001d032609_T003	0	0	0	0	0.082176	0			Solyc10g084605.1.1	0	0.086945	0.206718	0.580523	0.31214	0.501326			LOC_Os11g41850.1	0	0	0	0	0	0
Zm00001d024478_T002	1.77487	12.8209	2.98379	42.4734	70.7086	147.609			Solyc01g104390.2.1	0.370955	0	0	0	0	0			LOC_Os10g26090.1	0	0	0	0	0	0
Zm00001d042777_T009	0	0.058497	0.002284	0	0.039581	0			Solyc02g085870.3.1	123.217	189.015	207.453	158.827	158.09	264.205			LOC_Os08g16950.1	0	0	0	0	0	0
Zm00001d019666_T001	0.122528	0.27765	0.24704	0.295739	0.250836	0.373924			Solyc06g073020.3.1	25.4582	25.6582	23.0064	27.6765	24.1636	20.5007			LOC_Os07g28940.1	29.8908	31.0469	36.0278	29.1922	30.1721	28.6425
Zm00001d031490_T003	71.6392	31.5136	47.8246	61.1791	63.1458	51.3304			Solyc05g053910.1.1	0	0	0	0	0	0			LOC_Os05g15290.1	0	0	0	0	0	0
Zm00001d046691_T003	0.996799	0.750234	0.379484	0	0.763799	0			Solyc12g005340.3.1	32.7977	77.4929	63.0148	35.9822	36.3772	43.4575			LOC_Os05g13430.1	0	0	0	0	0	0
Zm00001d038274_T001	40.504	57.8551	60.5811	62.8143	58.2247	78.5913			Solyc05g005520.1.1	5.94365	8.12773	6.10371	3.37362	4.68351	5.49282			LOC_Os07g41520.1	0	0	0	0	0	0
Zm00001d032049_T006	0	0	0	0	0	0			Solyc09g055150.2.1	0	0	0	0	0	0			LOC_Os05g44540.1	0	0.179632	0.088344	0	0	0
Zm00001d040218_T026	7.33936	5.0608	7.64409	5.48851	11.6478	6.95686			Solyc01g066710.4.1	5.77511	6.32523	6.11291	8.67249	3.89805	5.64108			LOC_Os08g34540.1	0.068605	0.117005	0.049324	0.013162	0.012941	0.027782
Zm00001d033428_T001	0.035301	0.104985	0.040832	0.075431	0.045201	0.102978			Solyc01g099035.1.1	0.680987	0.901692	0.811118	0.553598	0.556619	0			LOC_Os11g14950.1	14.1265	18.6686	19.6108	39.0092	36.8945	32.4932
Zm00001d012816_T004	11.2846	7.20736	12.4967	8.29422	10.559	13.4461			Solyc02g063400.3.1	0.829174	0.154062	0.191413	0.411459	0.046172	0.139586			LOC_Os12g04110.1	3.9619	3.69962	3.10351	2.38067	2.38602	2.07388
Zm00001d015045_T001	0	0	0	0	0	0			Solyc03g071830.1.1	0	0	0	0	0	0			LOC_Os12g25880.1	0	0	0	0	0	0
Zm00001d038968_T003	0	0	0	0	0	0			Solyc08g005940.1.1	0	0	0.049787	0	0.054941	0			LOC_Os10g21640.1	1.03556	1.17373	1.38402	0.368212	0.719466	0.368186
Zm00001d003525_T001	2.47302	2.83301	1.65804	3.44878	3.14948	2.62877			Solyc07g065030.3.1	170.977	150.613	141.449	155.611	163.832	155.241			LOC_Os04g35630.1	0	0	0	0	0	0
Zm00001d007605_T013	0.110596	0.43854	0.112033	0.303693	0.258258	0.221904			Solyc03g095510.3.1	9.98214	9.87639	10.343	22.6223	14.7543	13.3865			LOC_Os11g42200.1	0.602212	0	0	169.131	130.274	120.038
Zm00001d048442_T006	1.6285	0.482856	1.53966	0.134053	0.115544	0.586907			Solyc01g098950.3.1	1.3743	1.16791	0.517138	3.46807	2.29209	1.03697			LOC_Os02g25990.1	0	0	0	0	0	0
Zm00001d028026_T003	1.10921	0.255179	0.06057	0.515594	2.08408	0.328982			Solyc09g055420.1.1	0	0	0	0	0	0			LOC_Os11g36480.2	21.3037	21.6393	26.0912	26.3286	30.0979	30.7677
Zm00001d039672_T001	2.56432	1.45785	1.38952	1.32547	1.95695	1.64798			Solyc07g054600.3.1	9.89374	10.3796	10.9368	11.1979	12.0546	12.107			LOC_Os11g36480.1	10.8883	11.3249	13.5695	15.3604	16.4987	14.5729
Zm00001d012974_T041	0.095012	0.072649	0.058592	0.194891	0.012953	0			Solyc12g038570.3.1	13.4611	6.7619	11.4559	11.9015	11.4893	9.89481			LOC_Os03g02514.2	2.28245	0.773683	0.601505	10.2642	15.3662	14.2579
Zm00001d046234_T001	0.353522	0	0.00163	0.004056	0.100782	0.185819			Solyc03g121450.3.1	25.3091	21.0657	23.185	35.4763	36.1925	35.9385			LOC_Os03g02514.1	113.511	142.46	119.76	95.9323	90.4233	85.5262
Zm00001d006309_T010	0	0	0	0	0.130294	0.149569			Solyc07g026780.1.1	0	0	0	0	0	0			LOC_Os11g28290.1	0	0	0	0	0	0
Zm00001d029869_T001	0.467899	2.36402	2.26741	1.55741	0.939593	7.06576			Solyc06g008040.3.1	17.0489	15.6748	16.6504	9.76965	14.252	17.227			LOC_Os12g05470.1	0	0	0	0	0	0
Zm00001d037970_T010	0	0	0	0	0	0			Solyc01g049750.1.1	0	0	0	0	0	0			LOC_Os04g45870.1	2.03138	2.15885	2.62369	2.45067	1.6233	1.37268
Zm00001d039683_T004	0.992737	1.19316	1.02262	1.30526	1.42154	1.77514			Solyc07g056480.3.1	18.8934	29.3363	15.951	12.5175	11.8112	25.151			LOC_Os07g29390.2	0.591348	4.85326	2.36744	18.6506	26.1732	13.7034
Zm00001d010755_T031	0.049186	0.041199	0.033474	0	0.019663	0			Solyc07g008475.1.1	2.27959	1.71033	1.0836	2.20609	2.04688	1.34867			LOC_Os06g06090.2	6.62998	3.70927	0.429017	10.9241	15.1343	10.6049
Zm00001d009547_T002	0	0	0	0	0	0			Solyc10g085160.2.1	29.3705	27.3613	29.1816	27.2917	28.966	30.9287			LOC_Os06g06090.1	57.0987	66.2129	67.2281	59.1712	75.0326	81.3561
Zm00001d039305_T006	0	0	0	0	0	0			Solyc08g076680.3.1	21.7444	19.2046	22.436	14.4352	17.9528	20.047			LOC_Os03g20780.1	133.614	137.979	168.403	220.951	223.88	179.1
Zm00001d033355_T009	0	0	0	0	0	0			Solyc10g081040.1.1	167.829	292.701	213.185	109.531	113.196	158.011			LOC_Os10g23180.1	111.435	119.937	101.295	15.6259	19.0109	16.6492
Zm00001d010936_T002	0	0	0	0	0	0			Solyc01g103480.3.1	95.0854	81.9037	85.7529	103.817	101.94	102.784			LOC_Os07g19470.1	15.036	16.7404	16.5332	22.9163	20.3508	18.9891
Zm00001d002296_T003	21.575	19.2061	24.9287	21.5629	23.349	18.1066			Solyc10g079980.1.1	0.357432	0.0911	0.354358	0.088073	0.176205	0.244544			LOC_Os07g19470.2	2.2253	4.10346	4.09872	2.79391	4.73072	8.87989
Zm00001d044478_T015	0	0	0	0	0	0			Solyc12g008330.3.1	60.7884	43.7361	46.8568	56.7632	63.78	53.3608			LOC_Os07g19470.3	3.18113	3.39782	2.82312	4.24562	6.99778	3.88573
Zm00001d017324_T005	8.98973	6.32658	12.4009	16.2992	7.63059	17.9308			Solyc05g014030.3.1	111.602	91.839	109.576	114.938	98.7416	91.4794			LOC_Os10g23180.4	1.65223	1.49925	2.07519	0.75252	0.668625	0.851754
Zm00001d005421_T014	0	0	0	0	0	0			Solyc02g084038.1.1	0	0	0	0	0	0			LOC_Os03g58880.1	0.394231	0.593818	0.660912	1.34089	0.961297	1.24531
Zm00001d004139_T005	0	0	0	2.74941	0	0			Solyc04g014420.4.1	1.39566	0.55252	0.645038	0.389871	0.917263	0.947914			LOC_Os08g14570.1	178.821	219.026	194.409	89.9777	83.6322	80.5362
Zm00001d052794_T001	6.77408	4.938	6.55176	7.57723	6.78923	4.74362			Solyc01g104600.4.1	28.868	28.8762	27.8682	31.3504	32.836	29.3474			LOC_Os06g15779.1	78.4852	90.7363	81.0374	39.1619	39.0056	34.2003
Zm00001d013093_T005	0	0	0.008602	0.035168	0	0			Solyc11g063660.1.1	0	0	0	0	0	0			LOC_Os10g40230.1	0.829197	0.633185	0.503386	0.317609	0.132428	0.280062
Zm00001d053251_T029	0.188555	1.04641	0.698847	0.646321	0.671191	4.61775			Solyc04g024640.1.1	0	0	0	0	0	0			LOC_Os03g20990.1	0	0	0	0.032559	0.029005	0
Zm00001d026618_T002	0	0.04553	0.816422	0.860487	0.694026	0.365099			Solyc11g008840.3.1	0	0	0	0	0	0			LOC_Os07g07440.1	0.696447	0.351947	0.796523	7.23346	2.58526	1.2001
Zm00001d013496_T007	0	0	0	0	4e-05	0			Solyc05g007850.2.1	4.62498	3.82111	5.16509	3.84956	4.64435	4.96802			LOC_Os04g17810.1	0	0	0	0	0	0
Zm00001d026150_T001	0	0	0	0	0	0			Solyc06g009660.3.1	30.3373	27.0786	26.2177	29.1814	26.956	23.3479			LOC_Os12g41400.1	25.2766	27.2539	27.798	49.7655	46.9403	42.8866
Zm00001d014568_T001	0	0	0.001035	0.088666	0.047328	0			Solyc07g063380.1.1	0	0	0	0	0	0			LOC_Os09g30410.1	18.098	17.2651	14.2824	7.49184	5.29476	6.24688
Zm00001d011096_T031	0	0	0	0	0	0			Solyc07g045140.4.1	7.84935	8.58282	7.1241	18.014	10.8821	8.77661			LOC_Os05g29790.1	0.092581	0.158938	0.033807	0.69847	1.44291	1.09435
Zm00001d041154_T001	0	0	0.213329	0	0	0.464382			Solyc04g071265.1.1	0.003544	0	0	0.001136	0.002296	0			LOC_Os09g30410.2	0	0	0	0	0	0
Zm00001d008870_T004	3.44147	1.73749	0.998333	2.67967	1.39459	0.55164			Solyc01g110350.2.1	7.75381	3.89145	5.43767	9.87678	8.08995	6.03514			LOC_Os01g46130.2	5.05515	5.6594	5.77848	0.728294	1.58489	1.00328
Zm00001d037006_T022	0	0.022718	0	0	0.017676	0			Solyc08g045750.1.1	16.0405	14.4521	10.7107	10.7018	13.3031	14.0892			LOC_Os01g46130.1	4.17928	7.55705	4.26165	0.611989	0.195495	0.497268
Zm00001d045389_T003	0	0	0	0	0	0			Solyc04g010300.4.1	1.34311	2.49105	1.92849	2.64486	2.85583	3.01667			LOC_Os02g42290.1	558.756	469.04	592.457	734.306	620.37	491.486
Zm00001d018031_T001	0	0.275643	0	0	0	0.068222			Solyc09g015085.1.1	0	0	0.032292	0	0.06115	0.117582			LOC_Os01g28290.1	0	0	0	0.62787	0	0
Zm00001d006607_T016	0	0	0	0	0	0			Solyc04g054400.3.1	23.4035	20.8419	21.8698	24.8886	22.1073	19.2282			LOC_Os02g42290.3	70.8439	49.3087	82.3559	115.789	131.581	98.1282
Zm00001d035500_T002	0	0	0	0	0	0			Solyc07g063830.3.1	5.45016	5.81378	3.02607	8.24817	10.5643	7.01081			LOC_Os02g42290.2	0.905994	0.788364	0.613721	1.73291	2.91508	2.7838
Zm00001d036664_T001	0.128355	0.31335	0.136733	0.202953	0	0			Solyc09g050020.3.1	0	0	0	0	0	0			LOC_Os01g18870.1	0	0	0	0	0	0
Zm00001d007675_T001	0	1.97309	2.49672	2.02053	3.73026	2.6391			Solyc08g068510.2.1	0.219522	0.487691	0.692888	0.611139	0.4974	0.670395			LOC_Os08g38420.1	0	0	0	0	0	0
Zm00001d029004_T086	0	0	0	0	0	0			Solyc04g072870.2.1	0	0	0	0	0	0.031059			LOC_Os08g02610.1	0	0	0	0	0	0
Zm00001d026064_T005	0	0	0	0	0	0.159751			Solyc11g019870.3.1	0	0	0	0	0	0			LOC_Os12g08670.1	6.82796	8.09408	7.29117	10.222	9.51534	8.97755
Zm00001d042270_T005	0	0.132064	0	0	0.052717	0			Solyc03g113280.3.1	49.2351	55.6212	74.4292	9.36449	16.716	26.3031			LOC_Os05g12010.1	0	0	0	0	0	0
Zm00001d012032_T023	0.41004	0.474765	0.472041	0.483488	2.14737	1.26661			Solyc10g084730.2.1	0.107804	0	0.081072	0	0	0			LOC_Os04g25810.1	0	0	0	0	0	0
Zm00001d005518_T001	0.011838	0.00481	0.015983	0.007231	0.004038	0.008792			Solyc06g083240.1.1	0	0	0	0	0	0.279172			LOC_Os04g25990.1	2.04476	1.86489	2.12071	4.54852	4.94682	3.29696
Zm00001d025263_T002	17.3425	10.0613	13.7308	14.008	11.9597	10.9646			Solyc10g006610.4.1	4.7953	4.18528	5.38965	6.28723	6.25751	6.00823			LOC_Os02g46770.1	0	0	0	0	0	0
Zm00001d037115_T009	0	0	0.001642	0.33251	0	0			Solyc05g006820.4.1	21.5405	22.1355	30.7354	16.5626	26.4951	34.2761			LOC_Os08g08620.1	0	0	0	0	0	0
Zm00001d011168_T014	0.468447	0.316661	0.212655	0.772759	0.607029	0.388628			Solyc04g008580.3.1	40.185	36.5734	34.9026	38.5059	40.5953	39.8442			LOC_Os10g01070.1	0	0	0	0	0	0
Zm00001d011779_T001	0	0.084276	0.055379	0.084819	0.095291	0			Solyc05g045980.1.1	0	0	0	0	0	0			LOC_Os04g56210.1	0	0	0	0.085718	0.273456	0.272249
Zm00001d042708_T001	13.4035	13.0031	8.41895	13.3668	12.0431	12.5387			Solyc03g098745.1.1	0	0	0	0	0	0			LOC_Os06g29450.1	0	0	0	0.059004	0.150156	0.067015
Zm00001d012511_T005	0	0	0	0	0	0			Solyc01g016418.1.1	0.159569	0.113942	0.077086	0.067439	0.038337	0			LOC_Os01g63610.1	0	0.021872	0.043867	0.058918	0.108532	0.045025
Zm00001d028330_T202	0	0	0	0	0	0			Solyc08g068850.3.1	63.5845	36.0719	20.2276	17.6846	11.0523	14.9308			LOC_Os03g38020.1	125.859	141.407	136.744	148.723	153.237	148.035
Zm00001d007825_T002	3.81168	0.452777	1.74241	1.91343	2.18144	2.24076			Solyc04g005100.3.1	265.059	227.664	206.961	125.733	138.605	167.495			LOC_Os11g24210.1	0	0	0	0	0	0
Zm00001d021770_T066	0.196543	0	0.354642	0.27795	0.703279	0.995719			Solyc01g099160.4.1	18.9354	9.43623	7.76143	27.3893	12.0377	10.3366			LOC_Os03g47686.1	0	0	0	0	0	0
Zm00001d016686_T003	0	0	0	0	0	0.05198			Solyc09g089950.1.1	0	0	0	0	0	0			LOC_Os04g42784.1	13.6406	17.6971	18.5196	13.3522	9.25664	7.61284
Zm00001d052314_T046	0	0	0	0	0	0			Solyc01g104310.3.1	29.3599	26.4849	29.3846	25.6336	27.1577	29.2723			LOC_Os08g02600.1	2.54441	3.94305	1.26016	2.59622	2.6607	1.53258
Zm00001d052399_T009	0	0	0	0	0	0			Solyc01g059940.2.1	0.293421	0.055747	0	0.14899	0.141851	0.186463			LOC_Os10g02780.1	0	0	0	0	0	0
Zm00001d022311_T002	0	0	0	0	0	0			Solyc01g105280.3.1	95.9247	121.641	101.691	114.527	98.9567	108.966			LOC_Os07g23990.2	0	0	0.976433	0	0	0.215989
Zm00001d034544_T001	0	0	0	0	0	0			Solyc11g011415.1.1	7.80747	5.28932	6.57258	8.37579	9.96643	7.51438			LOC_Os07g23990.1	67.8281	84.2878	84.2063	122.731	97.3674	93.1145
Zm00001d045640_T001	1.41962	1.90156	1.84675	0.559721	1.78355	0.364323			Solyc04g007840.3.1	33.2605	28.8959	28.0806	32.1305	27.4545	25.3431			LOC_Os06g13870.1	10.2092	9.59469	19.3351	22.5864	16.9958	11.5337
Zm00001d027342_T001	1.44094	0.795311	1.0881	2.79074	2.30247	1.8978			Solyc04g076840.1.1	0	0	0	0	0	0			LOC_Os09g32440.1	0.038885	0.02973	0	0.051795	0.04865	0.033012
Zm00001d022069_T001	5.37762	2.28591	5.00362	11.1266	12.5497	15.9998			Solyc02g071620.3.1	22.7847	50.126	42.5443	57.2241	42.6188	75.9338			LOC_Os03g62190.1	0.069981	0.133377	0.020819	0.018609	0.032405	0.037323
Zm00001d002239_T007	0	0	0	0	0	0			Solyc04g074050.4.1	35.9456	53.4636	48.8931	16.24	25.7501	37.8126			LOC_Os07g44450.1	0	0	0	0	0	0
Zm00001d029103_T001	0	0	0	0	0	0			Solyc08g008085.1.1	7.54941	7.30839	7.60148	11.8281	10.0787	9.59492			LOC_Os02g44750.1	1.49777	1.71597	1.14906	3.67707	2.45237	1.14896
[truncated: 130,521 more rows]

## Sheet: TableS5
Supplementary Table S5: Differentially Expressed Genes (DEGs) under Drought Stress
[truncated: 9,313 more rows]

## Sheet: TableS6
Supplementary Table S6. Information of all proteins used for phylogenetic tree construction. The protein sequences were retrieved from the corresponding databases, and the phylogenetic tree was constructed using MEGA 7 (neighbor-joining method, 1000 bootstrap replicates, gap deletion: complete deletion).
[truncated: 21 more rows]

[truncated: 3 more sheets: TableS7, TableS8, TableS9]
